# Supplementary material for: Differential DNA methylation in discrete developmental stages of the parasitic nematode Trichinella spiralis
Source: Genome Biol. 2012 Oct 17;13(10):R100. doi: 10.1186/gb-2012-13-10-r100 (PMC4053732; doi:10.1186/gb-2012-13-10-r100)
Supplement: Additional file 1 — Supplemental Tables S1 to S6 and corresponding captions. [file gb-2012-13-10-r100-S1.XLSX]

## Sheet: Table S1
Table S1. Results of reciprocal BlastP searches of T.s dnmts. The best hits were indicated with black color, while the rest hits were indicated as light black color.
Summary of total hits
Species	EFV58204.1	EFV60295.1	EFV54759.1
Homo sapiens	7	1	8
Mus musculus	6	1	7
Gallus gallus	3	1	2
Danio rerio	6	1	6
Ciona intestinalis	3	1	1
Bombyx mori	1	3	0
Caenorhabditis elegans	1	0	0
Ascaris suum	1	2	0								0
Brugia malayi	4	0	0
Bursaphelenchus xylophilus	2	0	0
Caenorhabditis angaria	1	0	0
Caenorhabditis brenneri	1	0	0
Caenorhabditis elegans	1	0	0
Caenorhabditis remanei	1	0	0
Caenorhabditis sp11	1	0	0
Caenorhabditis sp9	2	0	0
Meloidogyne hapla	1	0	0
Pristionchus pacificus	1	0	0
Strongyloides ratti	1	0	0
Query T.s to other species
Query id	Query length	Subject id	Subject length	% identity	alignment length	mismatches	gap openings	q. start	q. end	s. start	s. end	e-value	bit score	Subject description
EFV54759.1	613	gi|77176455|ref|NP_715640.2|	723	38.76	338	146	7	269	549	383	716	1e-58	227	DNA (cytosine-5)-methyltransferase 3A isoform b [Homo sapiens]
EFV54759.1	613	gi|28559061|ref|NP_787044.1|	833	39.12	340	144	8	275	557	499	832	8e-58	224	DNA (cytosine-5)-methyltransferase 3B isoform 2 [Homo sapiens]
EFV54759.1	613	gi|28559063|ref|NP_787045.1|	770	39.31	290	150	7	275	557	499	769	3e-50	199	DNA (cytosine-5)-methyltransferase 3B isoform 3 [Homo sapiens]
EFV54759.1	613	gi|333440487|ref|NP_001193984.1|	728	39.31	290	150	7	275	557	457	727	3e-50	199	DNA (cytosine-5)-methyltransferase 3B isoform 7 [Homo sapiens]
EFV54759.1	613	gi|333440489|ref|NP_001193985.1|	694	39.31	290	150	7	275	557	423	693	3e-50	199	DNA (cytosine-5)-methyltransferase 3B isoform 8 [Homo sapiens]
EFV54759.1	613	gi|5901940|ref|NP_008823.1|	853	39.12	340	144	8	275	557	519	852	8e-58	224	DNA (cytosine-5)-methyltransferase 3B isoform 1 [Homo sapiens]
EFV54759.1	613	gi|28559065|ref|NP_787046.1|	845	39.12	340	144	8	275	557	511	844	1e-57	224	DNA (cytosine-5)-methyltransferase 3B isoform 6 [Homo sapiens]
EFV54759.1	613	gi|28559069|ref|NP_783328.1|	912	38.76	338	146	7	269	549	572	905	7e-59	228	DNA (cytosine-5)-methyltransferase 3A isoform a [Homo sapiens]
EFV54759.1	613	gi|24371231|ref|NP_714965.1|	689	38.76	338	146	7	269	549	349	682	1e-58	227	DNA methyltransferase 3A isoform 2 [Mus musculus]
EFV54759.1	613	gi|6681209|ref|NP_031898.1|	908	38.76	338	146	7	269	549	568	901	6e-59	228	DNA methyltransferase 3A isoform 1 [Mus musculus]
EFV54759.1	613	gi|51556217|ref|NP_001003960.1|	839	39	341	144	8	275	557	504	838	4e-59	228	DNA methyltransferase 3B isoform 2 [Mus musculus]
EFV54759.1	613	gi|51556271|ref|NP_001003963.1|	796	40.21	291	147	8	275	557	524	795	3e-52	206	DNA methyltransferase 3B isoform 4 [Mus musculus]
EFV54759.1	613	gi|51556223|ref|NP_034198.2|	776	40.21	291	147	8	275	557	504	775	3e-52	206	DNA methyltransferase 3B isoform 3 [Mus musculus]
EFV54759.1	613	gi|51556229|ref|NP_001003961.1|	859	39	341	144	8	275	557	524	858	4e-59	228	DNA methyltransferase 3B isoform 1 [Mus musculus]
EFV54759.1	613	gi|94367338|ref|XP_001004878.1|	749	39.12	340	144	9	275	556	414	748	2e-59	229	PREDICTED: similar to DNA cytosine-5 methyltransferase 3B2 [Mus musculus]
EFV54759.1	613	gi|62719324|ref|NP_571461.1|	1448	40.58	345	143	7	276	563	1109	1448	3e-64	246	DNA (cytosine-5-)-methyltransferase 3 [Danio rerio]
EFV54759.1	613	gi|66392184|ref|NP_001018150.1|	731	39.64	338	143	7	269	549	389	722	2e-59	229	DNA (cytosine-5-)-methyltransferase 6 [Danio rerio]
EFV54759.1	613	gi|67514587|ref|NP_001019999.1|	851	30.9	356	157	10	274	557	512	850	4e-35	149	DNA (cytosine-5-)-methyltransferase 3 beta [Gallus gallus]
EFV54759.1	613	gi|67514593|ref|NP_001020003.1|	877	38.76	338	146	7	269	549	537	870	1e-58	227	DNA (cytosine-5)-methyltransferase 3A [Gallus gallus]
EFV54759.1	613	gi|66472506|ref|NP_001018312.1|	1433	41.06	341	138	8	274	557	1098	1432	1e-61	237	DNA methyltransferase [Danio rerio]
EFV54759.1	613	gi|66472742|ref|NP_001018315.1|	1297	40.12	339	141	7	276	557	958	1291	6e-62	238	DNA methyltransferase dnmt5 [Danio rerio]
EFV54759.1	613	gi|70887603|ref|NP_001020621.1|	816	38.64	339	145	8	276	557	483	815	3e-59	229	DNA (cytosine-5-)-methyltransferase 4 [Danio rerio]
EFV54759.1	613	gi|66392182|ref|NP_001018144.1|	852	39.35	338	144	7	269	549	513	846	9e-59	227	DNA (cytosine-5-)-methyltransferase 8 [Danio rerio]
EFV54759.1	613	gi|198420928|ref|XP_002123461.1|	662	36.86	331	149	5	271	541	317	647	2e-55	216	PREDICTED: similar to DNA cytosine methyltransferase 3 alpha [Ciona intestinalis]
EFV60295.1	298	gi|4758184|ref|NP_004403.1|	391	29.69	357	163	8	8	278	5	359	4e-33	140	tRNA (cytosine(38)-C(5))-methyltransferase [Homo sapiens]
EFV60295.1	298	gi|31560601|ref|NP_034197.2|	415	36.46	192	112	4	8	191	5	194	3e-27	121	tRNA aspartic acid methyltransferase 1 [Mus musculus]
EFV60295.1	298	gi|67514595|ref|NP_001020002.1|	398	29.59	365	160	7	8	278	5	366	3e-33	141	tRNA aspartic acid methyltransferase 1 [Gallus gallus]
EFV60295.1	298	gi|89941477|ref|NP_001018153.1|	381	33.72	347	160	7	1	277	1	347	8e-40	163	DNA methyltransferase 2 [Danio rerio]
EFV60295.1	298	gi|198430517|ref|XP_002128135.1|	343	32.9	310	171	7	8	282	6	313	1e-37	156	PREDICTED: similar to DNA methyltransferase 2 [Ciona intestinalis]
EFV60295.1	298	tr|Q5W7N5|Q5W7N5_BOMMO	336	34.28	318	169	7	1	287	1	309	5e-37	154	DNA cytosine-5 methyltransferase [Bombyx mori]
EFV60295.1	298	tr|H9JQQ1|H9JQQ1_BOMMO	2529	36.33	256	149	5	1	248	1	250	2e-33	142	Uncharacterized protein [Bombyx mori]
EFV60295.1	298	tr|H9J790|H9J790_BOMMO	1314	29.9	97	59	4	73	163	1016	1109	4e-06	36.2	Cytosine-specific methyltransferase [Bombyx mori]
EFV60295.1	298	GS_06989	261	29.11	237	132	3	84	287	2	235	2e-19	92	Ascaris suum
EFV60295.1	298	GS_03446	564	25.59	297	169	11	8	277	73	344	2e-13	72.4	Ascaris suum
EFV60295.1	298	GS_13485	119	36.67	60	38	0	19	78	21	80	1e-06	49.3	Ascaris suum
EFV58204.1	567	gi|4503351|ref|NP_001370.1|	1616	39.44	71	29	1	125	195	635	691	2e-07	57	DNA (cytosine-5)-methyltransferase 1 isoform b [Homo sapiens]
EFV58204.1	567	gi|54112382|ref|NP_115979.3|	1336	51.35	37	18	0	160	196	616	652	5e-06	52.4	lysine-specific demethylase 2B isoform a [Homo sapiens]
EFV58204.1	567	gi|54112380|ref|NP_001005366.1|	1265	51.35	37	18	0	160	196	585	621	5e-06	52.4	lysine-specific demethylase 2B isoform b [Homo sapiens]
EFV58204.1	567	gi|56550039|ref|NP_005924.2|	3969	52.27	44	20	1	153	195	1151	1194	2e-06	53.9	histone-lysine N-methyltransferase MLL isoform 2 precursor [Homo sapiens]
EFV58204.1	567	gi|308199413|ref|NP_001184033.1|	3972	52.27	44	20	1	153	195	1151	1194	2e-06	53.9	histone-lysine N-methyltransferase MLL isoform 1 precursor [Homo sapiens]
EFV58204.1	567	gi|195927037|ref|NP_001124295.1|	1632	39.44	71	29	1	125	195	651	707	2e-07	57	DNA (cytosine-5)-methyltransferase 1 isoform a [Homo sapiens]
EFV58204.1	567	gi|7662046|ref|NP_055542.1|	2715	46.97	66	31	2	147	211	959	1021	1e-08	60.8	histone-lysine N-methyltransferase MLL4 [Homo sapiens]
EFV58204.1	567	gi|110347402|ref|NP_034196.3|	1619	47.92	48	25	0	148	195	646	693	7e-07	55.1	DNA methyltransferase (cytosine-5) 1 [Mus musculus]
EFV58204.1	567	gi|124486682|ref|NP_001074518.1|	3963	52.27	44	20	1	153	195	1148	1191	2e-06	53.9	myeloid/lymphoid or mixed-lineage leukemia 1 [Mus musculus]
EFV58204.1	567	gi|54607024|ref|NP_001005866.1|	1303	51.35	37	18	0	160	196	583	619	5e-06	52.4	F-box and leucine-rich repeat protein 10 isoform 3 [Mus musculus]
EFV58204.1	567	gi|54607022|ref|NP_001003953.1|	1309	51.35	37	18	0	160	196	589	625	5e-06	52.4	F-box and leucine-rich repeat protein 10 isoform 1 [Mus musculus]
EFV58204.1	567	gi|39930339|ref|NP_038938.1|	776	51.35	37	18	0	160	196	56	92	8e-06	51.6	F-box and leucine-rich repeat protein 10 isoform 2 [Mus musculus]
EFV58204.1	567	gi|115495457|ref|NP_083550.2|	2713	46.97	66	31	2	147	211	964	1026	1e-08	61.2	WW domain binding protein 7 [Mus musculus]
EFV58204.1	567	sp|Q92072|DNMT1_CHICK	1537	36.62	71	32	1	125	195	546	603	2e-11	55.5	DNA (cytosine-5)-methyltransferase 1[Gallus gallus]
EFV58204.1	567	gi|118101944|ref|XP_417896.2|	1716	52.27	44	20	1	153	195	1184	1227	1e-06	54.3	PREDICTED: similar to MLL protein [Gallus gallus]
EFV58204.1	567	gi|118098507|ref|XP_415137.2|	1259	51.35	37	18	0	160	196	579	615	4e-06	52.8	PREDICTED: similar to JEMMA protein [Gallus gallus]
EFV58204.1	567	gi|40538748|ref|NP_571264.1|	1499	48.15	54	28	0	142	195	517	570	1e-07	57.8	DNA (cytosine-5-)-methyltransferase 1 [Danio rerio]
EFV58204.1	567	gi|189536327|ref|XP_708792.3|	980	56.76	37	16	0	160	196	271	307	5e-07	55.8	PREDICTED: im:7154787 isoform 2, partial [Danio rerio]
EFV58204.1	567	gi|189529081|ref|XP_001921612.1|	3770	50	54	26	1	153	205	1408	1461	2e-08	60.5	PREDICTED: similar to WW domain binding protein 7 [Danio rerio]
EFV58204.1	567	gi|189529075|ref|XP_001921578.1|	3770	50	54	26	1	153	205	1408	1461	2e-08	60.5	PREDICTED: similar to WW domain binding protein 7 [Danio rerio]
EFV58204.1	567	gi|189532253|ref|XP_689347.3|	2939	43.64	55	30	1	152	205	779	833	8e-09	61.6	PREDICTED: myeloid/lymphoid or mixed-lineage leukemia 4a [Danio rerio]
EFV58204.1	567	gi|160333334|ref|NP_001103749.1|	4218	43.08	65	33	3	153	213	1316	1380	2e-06	53.5	im:7148357 [Danio rerio]
EFV58204.1	567	tr|H9J790|H9J790_BOMMO	1314	44.44	45	25	0	151	195	419	463	8e-10	49.7	Cytosine-specific methyltransferase [Bombyx mori]
EFV58204.1	567	gi|193788584|ref|NP_001123339.1|	492	51.06	47	23	0	151	197	283	329	1e-07	57.8	Zn-finger (CXXC)-4 [Ciona intestinalis]
EFV58204.1	567	gi|198416008|ref|XP_002122948.1|	1305	55.81	43	19	0	153	195	359	401	9e-08	58.2	PREDICTED: Zn-finger (CXXC)-5 [Ciona intestinalis]
EFV58204.1	567	gi|118344152|ref|NP_001071898.1|	894	40.35	57	34	0	150	206	465	521	1e-06	54.3	zinc finger protein [Ciona intestinalis]
EFV58204.1	567	GS_17332	315	52.14	117	53	2	145	261	24	137	1e-23	107	Ascaris suum
EFV58204.1	567	BM20583	378	55.36	112	49	1	150	261	59	169	1e-25	114	Brugia malayi
EFV58204.1	567	BM14499	387	55.36	112	49	1	150	261	59	169	7e-26	114	Brugia malayi
EFV58204.1	567	BM08689	387	55.36	112	49	1	150	261	59	169	7e-26	114	Brugia malayi
EFV58204.1	567	BM08535	387	55.36	112	49	1	150	261	59	169	7e-26	114	Brugia malayi
EFV58204.1	567	BUX.s00333.8	426	57.8	109	45	1	150	258	74	181	5e-27	118	Bursaphelenchus xylophilus
EFV58204.1	567	BUX.s00460.82	344	53.64	110	50	1	149	258	69	177	3e-23	105	Bursaphelenchus xylophilus
EFV58204.1	567	CAN11927	399	54.55	110	49	1	150	259	48	156	5e-25	112	Caenorhabditis angaria
EFV58204.1	567	CBN05533	453	55.56	108	47	1	154	261	96	202	6e-25	112	Caenorhabditis brenneri
EFV58204.1	567	Y75B8A.6	373	55.56	108	47	1	154	261	84	190	6e-25	112	Caenorhabditis elegans
EFV58204.1	567	CRE24477	426	56.36	110	47	1	150	259	60	168	6e-26	115	Caenorhabditis remanei
EFV58204.1	567	Csp11.Scaffold629.g14513.t1	366	55.56	108	47	1	154	261	9	115	8e-25	111	Caenorhabditis sp11
EFV58204.1	567	g14971	940	54.1	122	55	1	150	271	62	182	9e-27	119	Caenorhabditis sp9
EFV58204.1	567	g12247	394	47.32	112	45	2	150	261	57	154	4e-24	110	Caenorhabditis sp9
EFV58204.1	567	MhA1_Contig45.frz3.gene23	503	59.43	106	42	1	153	258	177	281	5e-26	114	Meloidogyne hapla
EFV58204.1	567	PPA12107	431	55.36	112	49	1	150	261	71	181	3e-25	112	Pristionchus pacificus
EFV58204.1	567	g4131	818	56.76	111	47	1	153	263	136	245	1e-26	116	Strongyloides ratti
Query other species to T.s
Query id	Query length	Subject id	Subject length	% identity	alignment length	mismatches	gap openings	q. start	q. end	s. start	s. end	e-value	bit score	Query description
gi|28559061|ref|NP_787044.1|	833	EFV54759.1	613	35.69	339	157	6	499	832	275	557	4e-50	195	DNA (cytosine-5)-methyltransferase 3B isoform 2 [Homo sapiens]
gi|77176455|ref|NP_715640.2|	723	EFV54759.1	613	35.91	337	157	7	383	716	269	549	6e-54	207	DNA (cytosine-5)-methyltransferase 3A isoform b [Homo sapiens]
gi|51556217|ref|NP_001003960.1|	839	EFV54759.1	613	38.24	340	148	9	504	838	275	557	3e-56	215	DNA methyltransferase 3B isoform 2 [Mus musculus]
gi|24371231|ref|NP_714965.1|	689	EFV54759.1	613	35.91	337	157	7	349	682	269	549	6e-54	207	DNA methyltransferase 3A isoform 2 [Mus musculus]
gi|62719324|ref|NP_571461.1|	1448	EFV54759.1	613	37.39	345	154	7	1109	1448	276	563	4e-59	226	DNA (cytosine-5-)-methyltransferase 3 [Danio rerio]
gi|66392184|ref|NP_001018150.1|	731	EFV54759.1	613	36.5	337	155	6	389	722	269	549	1e-55	213	DNA (cytosine-5-)-methyltransferase 6 [Danio rerio]
gi|67514587|ref|NP_001019999.1|	851	EFV54759.1	613	43.67	158	80	3	512	669	274	422	1e-32	137	DNA (cytosine-5-)-methyltransferase 3 beta [Gallus gallus]
gi|67514593|ref|NP_001020003.1|	877	EFV54759.1	613	35.91	337	157	7	537	870	269	549	7e-54	207	DNA (cytosine-5)-methyltransferase 3A [Gallus gallus]
gi|198420928|ref|XP_002123461.1|	662	EFV54759.1	613	36.86	331	149	5	317	647	271	541	1e-56	216	PREDICTED: similar to DNA cytosine methyltransferase 3 alpha [Ciona intestinalis]
gi|4758184|ref|NP_004403.1|	391	EFV60295.1	298	29.69	357	163	8	5	359	8	278	4e-34	140	tRNA (cytosine(38)-C(5))-methyltransferase [Homo sapiens]
gi|31560601|ref|NP_034197.2|	415	EFV60295.1	298	35.6	191	115	3	5	194	8	191	2e-28	121	tRNA aspartic acid methyltransferase 1 [Mus musculus]
gi|67514595|ref|NP_001020002.1|	398	EFV60295.1	298	29.59	365	160	7	5	366	8	278	3e-34	141	tRNA aspartic acid methyltransferase 1 [Gallus gallus]
gi|89941477|ref|NP_001018153.1|	381	EFV60295.1	298	32.28	347	165	7	1	347	1	277	2e-36	148	DNA methyltransferase 2 [Danio rerio]
gi|198430517|ref|XP_002128135.1|	343	EFV60295.1	298	32.9	310	171	7	6	313	8	282	9e-39	156	PREDICTED: similar to DNA methyltransferase 2 [Ciona intestinalis]
tr|Q5W7N5|Q5W7N5_BOMMO	336	EFV60295.1	298	34.28	318	169	7	1	309	1	287	4e-38	154	DNA cytosine-5 methyltransferase OS=Bombyx mori GN=BmDnmt2 PE=2 SV=1
GS_06989	261	EFV60295.1	298	29.11	237	132	3	2	235	84	287	1e-19	92	Ascaris suum
GS_03446	564	EFV60295.1	298	25.59	297	169	11	73	344	8	277	3e-13	72.4	Ascaris suum
GS_13485	119	EFV60295.1	298	36.67	60	38	0	21	80	19	78	2e-07	49.3	Ascaris suum
g602	868	EFV60295.1	298	28.48	151	101	3	551	697	16	163	8e-10	61.6	Strongyloides ratti
gi|193788584|ref|NP_001123339.1|	492	EFV58204.1	567	51.06	47	23	0	283	329	151	197	9e-09	57.4	Zn-finger (CXXC)-4 [Ciona intestinalis]
gi|40538748|ref|NP_571264.1|	1499	EFV58204.1	567	48.15	54	28	0	517	570	142	195	4e-08	57	DNA (cytosine-5-)-methyltransferase 1 [Danio rerio]
gi|110347402|ref|NP_034196.3|	1619	EFV58204.1	567	47.92	48	25	0	646	693	148	195	2e-07	54.3	DNA methyltransferase (cytosine-5) 1 [Mus musculus]
gi|4503351|ref|NP_001370.1|	1616	EFV58204.1	567	39.44	71	29	1	635	691	125	195	7e-08	56.2	DNA (cytosine-5)-methyltransferase 1 isoform b [Homo sapiens]
tr|H9J790|H9J790_BOMMO	1314	EFV58204.1	567	44.44	45	25	0	419	463	151	195	8e-06	48.9	Cytosine-specific methyltransferase OS=Bombyx mori GN=Bmo.4832 PE=3 SV=1
sp|Q92072|DNMT1_CHICK	1537	EFV58204.1	567	36.62	71	32	1	546	603	125	195	2e-07	54.7	DNA (cytosine-5)-methyltransferase 1 OS=Gallus gallus GN=DNMT1 PE=1 SV=1
GS_17332	315	EFV58204.1	567	60.38	106	41	1	33	137	156	261	5e-36	147	Ascaris suum
BM20583	378	EFV58204.1	567	60.71	112	43	1	59	169	150	261	1e-38	155	Brugia malayi
BM14499	387	EFV58204.1	567	60.71	112	43	1	59	169	150	261	9e-39	156	Brugia malayi
BM08689	387	EFV58204.1	567	60.71	112	43	1	59	169	150	261	9e-39	156	Brugia malayi
BM08535	387	EFV58204.1	567	60.71	112	43	1	59	169	150	261	9e-39	156	Brugia malayi
BUX.s00333.8	426	EFV58204.1	567	64.22	109	38	1	74	181	150	258	5e-40	160	Bursaphelenchus xylophilus
BUX.s00460.82	344	EFV58204.1	567	59.43	106	42	1	73	177	153	258	1e-34	142	Bursaphelenchus xylophilus
CAN11927	399	EFV58204.1	567	58.04	112	46	1	48	158	150	261	1e-37	152	Caenorhabditis angaria
CBN05533	453	EFV58204.1	567	61.11	108	41	1	96	202	154	261	1e-37	153	Caenorhabditis brenneri
Y75B8A.6	373	EFV58204.1	567	61.11	108	41	1	84	190	154	261	9e-38	152	Caenorhabditis elegans
CRE24477	426	EFV58204.1	567	61.82	110	41	1	60	168	150	259	1e-38	155	Caenorhabditis remanei
Csp11.Scaffold629.g14513.t1	366	EFV58204.1	567	61.11	108	41	1	9	115	154	261	2e-37	152	Caenorhabditis sp11
g14971	940	EFV58204.1	567	58.2	122	50	1	62	182	150	271	1e-39	160	Caenorhabditis sp9
g12247	394	EFV58204.1	567	49.54	109	41	2	60	154	153	261	1e-25	112	Caenorhabditis sp9
MhA1_Contig45.frz3.gene23	503	EFV58204.1	567	64.42	104	36	1	179	281	155	258	2e-37	152	Meloidogyne hapla
PPA12107	431	EFV58204.1	567	60.71	112	43	1	71	181	150	261	3e-37	151	Pristionchus pacificus
g4131	818	EFV58204.1	567	60.71	112	43	1	427	537	150	261	6e-40	161	Strongyloides ratti

## Sheet: Table S2
Table S2. Summary of sequencing data and statistics of methylated cytosines
Stage	Raw_reads	Data(Gb)	Mapped_bases(Gb)/rate(%)	Uniqe_reads/rate(%)	Average_depth	Total_C	Total_mC	mC/total_C	Total_CG	mCG	mCG/total_CG	mCG/mC	Total_CHG	mCHG	mCHG/total_CHG	mCHG/mC	Total_CHH	mCHH	mCHH/total_CHH	mCHH/mC
Ad	61646388	3.02	2.91(96.5%)	32249880(52.3%)	21.36	19838217	314670	0.015861	3420309	262684	0.0768012	0.834792	3634371	4784	0.00131632	0.0152032	12783537	47202	0.00369241	0.150005
ML	23521628	1.15	1.05(91.2%)	14739004(62.7%)	10.8	19828835	242508	0.01223	3418887	216941	0.0634537	0.894573	3632815	1625	0.000447312	0.00670081	12777133	23942	0.00187382	0.0987266
NBL	55765466	2.73	2.71（95.8%）	39472267(70.8%)	26.21	19832202	2320	0.000116981	3419401	620	0.000181318	0.267241	3633350	328	9.02748e-05	0.141379	12779451	1372	0.00010736	0.591379

## Sheet: Table S3
Table S3. Bisulfite-sequencing PCR validation on six randomly selected genomic regions
ABIR02000010.1	AD		ML		NBL			#methylated/total reads
Site	BS	PCR	BS	PCR	BS	PCR	Type
8515	0/23	0/15	0/13	0/14	0/19	0/13	CHH
8521	0/23	0/15	0/16	0/15	0/22	0/13	CHH
8535	0/26	0/15	0/17	0/15	0/21	0/13	CHH
8536	0/26	0/15	0/17	0/15	0/21	0/13	CHG
8537	2012-12-24	2012-07-15	2012-10-16	2012-10-15	0/21	0/13	CG
8542	0/27	0/15	2012-01-19	0/15	0/23	0/13	CHH
8549	0/30	0/15	0/17	0/15	0/25	0/13	CHG
8558	0/29	0/15	0/19	2012-01-15	0/30	0/13	CHH
8562	0/28	0/15	0/18	0/15	0/29	0/13	CG
8567	0/29	0/15	0/17	0/15	0/30	2012-01-13	CHG
8570	0/31	0/15	0/17	0/15	0/30	0/13	CHH
8572	0/32	0/15	0/17	2012-01-15	0/32	2012-01-13	CG
8579	1/33	0/15	0/18	0/15	0/32	0/13	CHG
8580	20/33	2012-10-15	13/18	2012-11-15	2/33	2012-01-13	CG
8585	2/34	2012-01-15	2012-03-17	2012-04-15	0/32	0/13	CG
8587	1/35	2012-02-15	2012-01-17	0/15	0/33	0/13	CG
8590	1/39	0/15	0/17	0/15	0/35	0/13	CHH
8591	0/39	2012-01-15	2012-01-17	0/15	0/35	0/13	CHH
8594	1/39	0/15	0/17	0/15	0/35	0/13	CHH
8597	1/39	0/15	0/19	0/15	0/33	0/13	CHG
8600	0/37	0/15	0/18	0/15	0/31	2012-01-13	CHG
8601	24/37	2012-06-15	2012-08-18	2012-11-15	1/32	2012-01-13	CG
8608	0/40	2012-01-15	0/17	0/15	1/34	2012-01-13	CHH
8609	1/41	0/15	0/18	0/15	0/36	0/13	CHG
8612	0/41	0/15	0/19	0/15	0/35	0/13	CHH
8619	3/36	0/15	0/21	0/15	0/35	2012-01-13	CG
8632	0/35	0/15	0/22	0/15	0/31	0/13	CHG
8633	21/35	2012-09-15	2012-11-22	2012-11-15	0/29	2012-01-13	CG
8635	0/39	0/15	0/20	0/15	0/30	0/13	CHH
8638	0/39	0/15	0/23	0/15	0/32	0/13	CHH
8640	0/39	2012-01-15	0/22	0/15	0/32	0/13	CHG
8648	3/41	2012-01-15	0/22	2012-01-15	0/30	0/13	CG
8650	0/41	0/15	0/22	0/15	0/28	0/13	CHH
8652	2/42	2012-02-15	2012-01-22	2012-01-15	0/29	0/13	CG
8654	1/45	2012-01-15	2012-01-22	2012-01-15	0/29	0/13	CHG
8672	0/39	0/15	0/22	0/15	0/30	0/13	CHG
8682	0/34	0/15	0/24	0/15	0/32	0/13	CHH
8683	0/34	0/14	0/23	0/15	0/32	0/13	CHH
8684	0/32	0/14	0/23	0/15	0/31	0/13	CHG
ABIR02004848.1	AD		ML		NBL
Site	BS	PCR	BS	PCR	BS	PCR	Type
1030	0/3	0/15	0/3	0/14	0/14	0/14	CHH
1032	0/3	0/15	0/3	0/14	0/14	0/14	CHH
1035	0/2	0/15	0/3	0/14	2012-01-14	0/14	CHH
1042	0/1	0/15	0/3	0/14	0/11	0/14	CHH
1048	0/1	0/15	0/3	0/14	0/11	0/14	CHH
1055	2012-01-01	2012-01-15	2012-02-03	2012-02-14	0/7	0/14	CG
1058	2012-01-01	0/15	2012-02-03	2012-02-14	0/6	0/14	CG
1061	0/1	2012-01-15	2012-01-03	2012-01-14	0/4	2012-01-14	CG
1064	0/1	0/15	0/3	0/14	0/4	2012-01-14	CHH
1066	0/1	0/15	0/3	0/14	0/3	0/14	CHH
1069	0/0	0/15	0/3	2012-01-14	0/2	0/14	CHH
1071	0/0	0/15	0/3	0/14	0/2	0/14	CHH
1075	0/2	0/15	0/1	0/14	0/1	0/14	CHG
1098	0/2	2012-02-15	0/1	2012-04-14	0/2	0/14	CG
1101	0/3	0/15	0/1	0/14	0/2	0/14	CHH
1103	0/3	0/15	0/1	0/14	0/2	0/14	CHH
1105	0/3	0/15	0/1	0/14	0/3	0/14	CG
1110	0/3	2012-01-15	0/1	0/14	0/4	0/14	CHH
1111	0/3	0/15	0/1	2012-01-14	0/4	0/14	CHH
1113	0/3	0/15	0/1	2012-01-14	0/4	0/14	CHG
1122	0/3	0/15	0/2	0/14	0/6	0/14	CHH
1123	2012-01-03	2012-04-15	2012-01-02	2012-01-14	0/6	0/14	CHH
1127	0/3	0/15	0/2	0/14	0/7	0/15	CHH
1129	0/3	0/15	0/2	0/14	0/9	0/15	CHH
1132	0/3	0/15	0/2	0/14	0/9	0/15	CHH
1133	0/3	0/15	0/2	0/14	0/9	0/15	CHG
1139	0/3	0/15	0/2	0/14	0/11	0/15	CHH
1140	0/3	0/15	0/2	0/14	0/11	0/15	CHH
1147	0/4	2012-01-15	0/4	2012-01-14	0/12	0/15	CHH
1148	0/4	2012-01-15	0/4	0/14	0/11	0/15	CHH
1150	2012-03-04	2012-07-15	2012-02-04	2012-08-14	0/13	0/15	CG
1154	0/4	0/15	0/4	0/14	0/13	0/15	CHH
1155	0/4	0/15	0/4	0/14	0/13	0/15	CHH
1157	0/4	0/15	0/4	0/14	0/13	0/15	CHG
1164	0/3	0/15	0/4	0/14	0/14	0/15	CHH
1166	0/2	0/15	2012-01-04	0/14	0/14	0/15	CHH
1169	0/2	0/15	0/4	0/14	0/14	0/15	CHG
1170	2012-02-02	2012-06-15	2012-01-04	2012-06-14	0/13	2012-01-15	CG
1177	0/2	0/15	0/3	0/14	0/14	2012-01-15	CHH
1178	0/2	0/15	0/3	0/14	2012-01-14	0/15	CHH
1181	0/2	0/15	0/3	0/14	0/14	0/15	CHG
1184	0/2	0/15	0/3	0/14	0/15	0/15	CHH
1188	0/2	0/15	0/3	0/14	0/14	0/15	CHH
1192	0/1	0/15	0/3	0/14	0/14	0/15	CHG
1193	2012-01-01	2012-10-15	2012-02-03	2012-10-14	0/14	0/15	CG
1198	0/1	0/15	0/3	0/14	0/13	0/15	CHH
1201	0/1	0/15	0/3	0/14	0/12	0/15	CHH
1202	0/1	2012-01-15	0/3	0/14	0/12	0/15	CHG
1208	2012-01-01	2012-03-15	2012-02-03	2012-03-14	0/11	0/15	CG
1213	0/1	0/15	0/2	0/14	0/10	0/15	CHH
1219	0/1	0/15	0/2	0/14	0/7	0/15	CHH
1220	0/1	0/15	0/2	0/14	0/7	0/15	CHH
1221	0/1	0/15	0/2	0/14	0/7	2012-01-15	CHG
1224	0/1	0/15	0/2	0/14	0/7	0/15	CHH
1227	0/1	2012-01-15	0/2	0/14	0/6	0/15	CG
1232	0/1	0/15	0/2	0/14	0/5	0/15	CHH
1238	0/0	0/15	0/0	0/14	0/4	0/15	CHH
1239	0/0	0/15	0/0	0/14	0/3	0/15	CHH
1241	0/0	0/15	0/0	0/14	0/3	0/15	CHH
ABIR02000831.1	AD		ML		NBL
Site	BS	PCR	BS	PCR	BS	PCR	Type
184348	0/36	0/17	0/23	0/14	0/42	0/27	CHH
184352	0/39	0/17	0/24	0/14	0/47	0/27	CHH
184353	1/38	0/17	0/25	0/14	1/49	0/27	CHH
184355	0/38	0/17	0/25	0/14	0/46	0/27	CHG
184356	0/38	0/17	2012-01-26	0/14	0/45	0/27	CG
184364	0/41	0/17	0/27	0/14	0/46	0/27	CHH
184365	0/41	0/17	0/27	0/14	0/47	0/27	CHG
184366	0/41	0/17	0/27	0/14	1/47	0/27	CG
184368	0/41	0/17	0/28	0/14	1/49	0/27	CHH
184371	1/42	0/17	0/29	0/14	0/48	0/27	CG
184374	0/44	0/17	0/29	0/14	1/50	0/27	CG
184378	0/48	0/17	0/29	0/14	0/53	0/27	CG
184382	0/54	0/17	0/33	0/14	0/52	0/27	CHH
184384	0/53	0/17	0/30	0/14	0/50	0/27	CHH
184386	0/54	0/17	0/31	0/14	1/50	0/27	CG
184388	0/53	2012-01-17	0/31	0/14	1/50	0/27	CHH
184390	0/55	0/17	0/32	0/14	0/49	0/27	CHG
184391	1/53	0/17	0/32	0/14	0/48	2012-01-27	CG
184397	0/52	0/17	0/31	0/14	0/51	0/27	CHH
184399	1/53	2012-01-17	0/33	0/14	0/52	0/27	CG
184402	0/55	0/17	0/32	0/14	0/52	0/27	CHG
184405	0/51	0/17	0/31	0/14	0/48	0/27	CHH
184413	1/56	0/17	0/31	2012-01-14	0/47	0/27	CG
184416	1/59	0/17	0/29	0/14	0/47	0/27	CHG
184417	1/55	0/17	2012-01-28	2012-01-14	0/46	2012-01-27	CG
184420	1/54	0/17	0/27	2012-01-14	0/43	0/27	CHH
184422	0/54	0/17	0/27	2012-01-14	1/44	0/27	CG
184427	0/54	0/17	0/26	0/14	0/44	0/27	CHG
184428	1/55	0/17	0/25	0/14	1/44	0/27	CG
184431	0/57	2012-01-17	0/24	0/14	0/44	0/27	CHH
184434	0/62	0/17	0/26	2012-01-14	0/46	0/27	CHH
184436	4/66	0/17	2012-04-25	0/14	0/47	0/27	CG
184440	0/71	0/17	0/24	0/14	0/46	0/27	CHH
184441	1/72	2012-01-17	2012-01-25	0/14	0/47	0/27	CHG
184444	0/74	0/17	0/23	0/14	0/49	0/27	CHH
184445	0/75	0/17	0/23	0/14	0/52	0/27	CHH
184447	0/76	0/17	0/22	0/14	0/53	0/27	CG
184450	1/81	0/17	0/23	0/14	0/59	0/27	CHH
184453	1/83	0/17	0/23	0/14	0/63	0/27	CG
184458	0/80	2012-02-17	0/28	0/14	1/62	2012-01-27	CG
184460	0/80	0/17	0/27	0/14	1/63	0/27	CHG
184463	0/78	0/17	0/26	0/14	1/66	0/27	CHH
184468	0/75	0/17	0/26	2012-01-14	0/75	0/27	CHH
184470	0/72	0/17	0/26	0/14	0/77	0/27	CG
184474	0/72	0/17	0/25	0/14	0/77	0/27	CG
184476	0/71	0/17	0/28	0/14	0/76	0/27	CG
184479	1/75	0/17	0/28	0/14	0/81	0/27	CHG
184480	3/74	0/17	2012-03-27	2012-01-14	0/82	0/27	CG
184485	0/71	0/17	0/28	0/14	0/82	0/27	CG
184489	0/75	2012-01-17	0/31	0/14	0/83	0/27	CHG
184490	2/77	0/17	0/31	2012-02-14	2/83	2012-02-27	CG
184493	0/77	0/17	0/32	0/14	0/85	0/27	CG
184495	1/78	0/17	0/32	0/14	0/86	0/27	CHH
184499	2/84	0/17	0/34	0/14	0/93	0/27	CHG
184500	0/82	0/17	0/36	0/14	0/93	0/27	CG
184502	0/90	0/17	0/37	0/14	0/98	0/27	CHG
184505	0/85	0/17	0/37	0/14	2/98	0/27	CG
184507	0/85	0/17	0/35	0/14	0/99	0/27	CHG
184510	0/90	0/17	0/40	0/14	0/104	0/27	CHH
184513	0/92	0/17	0/42	0/14	1/109	0/27	CHH
184517	0/101	0/17	0/43	0/14	0/112	0/27	CHH
184519	0/104	0/17	0/47	0/14	0/113	0/27	CG
184522	0/100	2012-01-17	0/46	0/14	0/106	0/27	CG
184525	0/101	0/17	0/49	0/14	0/109	0/27	CHH
184531	1/100	0/17	0/48	0/14	0/110	0/27	CHG
184534	0/105	0/17	0/47	0/14	1/109	0/27	CHH
184538	0/103	0/17	1/50	0/14	0/107	0/27	CHH
184540	0/96	0/17	0/52	0/14	0/96	0/27	CG
184549	0/101	0/17	0/51	0/14	1/91	0/27	CG
184553	0/101	0/17	1/50	0/14	0/93	0/27	CHG
184554	0/106	0/17	0/50	0/14	2/93	0/27	CG
184560	1/108	0/17	0/49	0/14	0/87	0/27	CHH
184561	1/108	0/17	0/47	0/14	0/90	0/27	CHH
184563	0/110	0/17	0/45	0/14	0/94	0/27	CHH
184570	0/107	0/17	0/46	0/14	0/87	0/27	CHG
ABIR02000831.1	AD		ML		NBL
Site	BS	PCR	BS	PCR	BS	PCR	Type
185506	0/68	0/9	1/41	0/15	0/53	0/20	CHH
185509	1/70	0/9	0/43	0/15	0/59	0/20	CHG
185514	1/69	0/9	0/42	0/15	0/60	0/20	CHH
185516	1/72	0/9	0/43	0/15	0/61	0/20	CHG
185521	0/66	0/9	0/41	0/15	0/60	0/20	CHH
185524	0/68	0/9	1/41	0/15	0/63	0/20	CG
185528	1/66	0/9	0/42	0/15	0/67	0/20	CHG
185531	0/62	0/9	0/39	0/15	0/67	0/20	CHG
185541	0/54	0/9	0/41	0/15	0/70	2012-01-20	CG
185546	0/52	0/9	0/39	0/15	0/69	0/20	CHG
185547	0/52	0/9	0/39	0/15	0/68	0/20	CG
185549	5/53	0/9	0/36	2012-02-15	0/64	0/20	CG
185552	1/57	0/9	0/40	0/15	0/71	0/20	CHG
185556	0/59	0/9	0/38	0/15	0/75	0/20	CG
185559	7/59	0/9	5/33	2012-01-15	0/72	2012-01-20	CG
185565	0/63	0/9	0/40	0/15	0/78	0/20	CHH
185568	0/60	0/9	0/40	0/15	0/72	2012-01-20	CG
185570	1/55	0/9	1/36	0/15	0/62	0/20	CHG
185574	0/63	0/9	0/39	0/15	0/75	0/20	CG
185578	0/66	0/9	0/42	0/15	0/75	0/20	CHG
185582	0/63	0/9	0/43	0/15	0/72	2012-01-19	CHH
185583	0/62	0/9	0/43	2012-01-15	0/75	0/20	CHH
185587	0/58	0/9	0/41	2012-01-15	0/72	0/20	CG
185590	0/55	2012-01-09	0/36	0/15	0/70	0/20	CHH
185593	0/58	0/9	0/42	0/15	0/75	2012-01-20	CHG
185598	0/61	0/9	0/41	0/15	0/74	0/20	CG
185601	1/58	0/9	0/38	0/15	0/63	0/20	CG
185609	0/62	0/9	1/44	0/15	0/58	0/20	CHG
185614	0/64	0/9	0/44	0/15	0/67	0/20	CHH
185617	1/62	0/9	0/46	0/15	0/64	0/20	CHG
185621	0/63	0/9	1/43	0/15	1/64	0/20	CHG
185625	2/62	0/9	2/47	2012-01-15	0/63	0/20	CG
185629	0/64	0/9	0/48	0/15	2/58	0/20	CHH
185631	1/64	0/9	0/47	0/15	0/56	0/20	CG
185633	0/66	0/9	0/47	0/15	0/57	0/20	CHG
185636	0/63	0/9	0/43	0/15	0/55	0/20	CG
185638	0/63	0/9	0/45	0/14	0/55	0/20	CHH
185639	0/63	0/9	0/44	0/15	0/55	0/20	CHG
185642	0/65	0/9	0/46	0/15	0/54	0/20	CHH
185643	1/66	0/9	0/48	0/15	0/53	0/20	CHH
185646	0/64	0/9	0/46	0/15	0/46	0/20	CG
185648	1/56	0/9	0/43	0/15	0/44	0/20	CG
185650	1/59	0/9	0/44	0/15	0/44	0/20	CHH
185658	0/62	0/9	0/44	0/15	0/56	0/20	CG
185660	0/58	0/9	0/45	0/15	1/56	0/20	CHG
185661	0/59	0/9	0/45	0/15	0/56	0/20	CG
185667	0/59	0/9	1/41	0/15	0/60	0/20	CG
185671	0/62	0/9	0/41	0/15	0/62	0/20	CHH
185673	0/66	0/9	0/46	0/15	0/64	0/20	CHH
185674	0/64	0/9	0/46	0/15	0/65	0/20	CHG
185679	0/65	0/9	0/47	0/15	1/64	0/20	CG
185683	0/66	0/9	0/47	0/15	0/62	0/20	CHH
185686	1/65	0/9	0/48	0/15	0/60	0/20	CG
185688	0/65	0/9	0/48	0/15	1/60	0/20	CHH
185689	0/66	0/9	0/48	0/15	0/61	0/20	CHH
185690	0/67	0/9	0/50	0/15	0/61	0/20	CHG
185694	0/64	0/9	1/47	0/15	0/59	0/20	CG
185697	0/66	0/9	0/47	0/15	0/63	0/20	CHG
185698	1/65	0/9	0/45	0/15	1/65	0/20	CG
185700	2/63	2012-01-09	0/45	0/15	0/65	0/20	CHH
185701	0/65	0/9	0/47	0/15	0/64	0/20	CHG
185706	0/62	0/9	0/44	0/15	0/61	0/20	CHH
185712	0/58	0/9	0/47	0/15	0/56	0/20	CHH
185714	0/61	0/9	0/47	0/15	0/59	0/20	CHH
185718	0/56	0/9	0/43	0/15	0/59	0/20	CG
185721	0/58	0/9	0/41	0/15	0/60	0/20	CHH
185725	0/58	0/9	1/45	0/15	0/60	0/20	CG
185730	1/56	0/9	0/44	0/15	0/63	0/20	CG
185732	1/56	0/9	0/43	0/15	0/66	0/20	CHG
185742	0/63	0/9	0/46	0/15	0/74	0/20	CG
185745	0/62	0/9	0/43	0/15	0/73	0/20	CG
185747	0/60	0/9	0/45	0/15	0/77	2012-01-20	CHG
185748	1/59	0/9	0/43	0/15	0/79	2012-01-20	CG
185751	0/58	0/9	0/42	0/15	0/75	0/20	CG
185754	0/53	0/9	0/42	0/15	1/69	0/20	CG
185759	0/52	0/9	1/40	0/15	0/63	0/20	CG
185761	0/49	0/9	0/40	0/15	0/62	0/20	CG
185763	0/55	0/9	0/42	0/15	0/62	0/20	CHG
185764	0/56	0/9	2/43	0/15	0/60	0/20	CG
185767	0/58	0/9	0/44	0/15	1/62	0/20	CG
185770	0/59	0/9	0/49	0/15	0/65	0/20	CHH
185773	0/59	0/9	0/50	0/15	0/68	0/20	CHG
185777	0/58	0/9	0/47	0/15	0/69	0/20	CHG
185780	0/61	0/9	0/49	0/15	0/71	0/20	CHG
185789	1/59	0/9	1/49	0/15	0/67	0/20	CHH
185791	0/60	0/9	0/51	0/15	0/68	0/20	CHH
ABIR02000918.1	AD		ML		NBL
Site	BS	PCR	BS	PCR	BS	PCR	Type
205130	0/6	0/39	0/1	0/38	0/8	0/43	CHH
205133	0/5	0/39	0/1	0/38	0/8	0/43	CHH
205136	0/4	0/39	0/1	0/38	0/7	0/43	CHH
205141	0/3	0/39	0/1	0/38	0/10	0/43	CHG
205168	0/5	0/39	0/3	0/38	0/16	0/43	CHH
205172	0/6	0/39	0/3	0/38	0/18	0/43	CHG
205173	2012-01-06	4/39	2012-01-03	7/38	0/18	0/43	CG
205177	0/6	0/39	0/3	0/38	0/17	1/43	CG
205181	0/6	1/39	0/3	0/38	0/19	0/43	CHH
205187	0/6	1/39	0/3	0/38	0/21	1/43	CHH
205191	0/6	0/39	0/3	0/38	0/19	0/43	CHG
205194	0/6	0/39	0/3	0/38	0/19	0/43	CHH
205197	0/6	0/39	0/3	0/38	0/20	0/43	CHH
205201	0/7	0/39	0/3	0/38	0/20	0/43	CG
205204	0/7	2/39	2012-01-03	2/38	0/18	0/43	CG
205207	0/8	0/39	0/4	0/38	0/20	0/43	CG
205210	0/8	0/39	0/3	0/38	0/19	0/43	CHH
205213	0/9	0/39	0/3	0/38	0/20	0/43	CHG
205219	0/6	0/39	0/3	0/38	0/21	0/43	CG
205221	0/6	0/39	0/3	0/38	0/21	0/43	CHH
205222	0/6	0/39	0/3	0/38	0/20	0/43	CHG
205223	0/6	1/39	0/3	1/38	0/17	0/43	CG
205230	0/6	0/39	0/3	0/38	0/20	1/43	CHG
205234	0/5	0/39	0/3	0/38	2012-01-18	0/43	CHH
205237	0/6	0/39	0/3	0/38	0/19	0/43	CG
205240	0/6	1/39	0/2	0/38	0/17	0/43	CG
205254	0/5	0/39	0/1	0/38	0/15	0/43	CHH
205259	0/5	0/39	0/1	0/38	0/15	0/43	CHH
205309	0/11	0/39	0/7	0/38	0/19	0/43	CHH
205312	0/11	0/39	0/7	1/38	0/19	0/43	CHH
205315	0/13	0/39	0/7	0/38	0/20	0/43	CHH
205323	0/13	0/39	0/7	0/38	0/17	0/43	CHH
205326	0/13	0/39	0/7	0/38	0/18	0/43	CHG
205330	0/13	0/39	0/7	0/38	0/17	0/43	CHH
205332	0/13	0/39	0/7	0/38	0/17	0/43	CHH
205333	0/13	0/39	0/7	0/38	0/17	0/43	CHH
205335	0/13	0/39	0/7	0/38	2012-01-17	0/43	CHG
205340	0/13	0/39	0/7	0/38	0/17	0/43	CHH
ABIR02001908.1	AD		ML		NBL
Site	BS	PCR	BS	PCR	BS	PCR	Type
224431	2012-01-31	0/29	0/28	0/38	0/64	0/33	CHH
224432	1/32	0/29	0/30	0/38	0/64	0/33	CHH
224437	0/34	0/29	0/30	2/40	0/63	0/33	CHH
224447	0/30	0/29	0/30	0/38	0/67	0/33	CHG
224454	0/29	2012-01-29	0/29	2/40	0/69	0/33	CHH
224457	0/31	0/29	0/33	0/38	0/76	0/33	CHG
224460	0/31	0/29	0/35	0/38	0/74	0/33	CHG
224463	0/32	0/29	0/35	1/38	0/76	0/33	CHG
224464	0/32	0/29	0/35	3/40	1/77	0/33	CG
224466	0/30	2012-01-29	0/35	1/38	0/76	0/33	CHG
224471	0/28	0/29	0/36	0/38	0/73	0/33	CHH
224474	0/25	0/29	0/38	0/38	0/76	0/33	CHH
224475	0/28	0/29	0/38	3/38	0/74	0/33	CHG
224485	0/29	0/29	0/39	0/38	0/76	0/33	CG
224487	0/30	0/29	0/40	2/39	0/72	0/33	CHG
224488	2012-02-29	0/29	2/40	1/38	0/71	0/33	CG
224490	0/26	0/29	0/37	3/40	0/68	0/33	CHG
224501	0/26	2/31	0/40	8/46	0/72	0/33	CHH
224503	2012-01-26	2012-02-29	4/38	3/40	0/71	1/33	CG
224509	0/27	0/29	0/35	0/38	0/75	0/33	CG
224511	0/25	0/29	0/34	2/39	0/77	0/33	CHG
224514	2012-01-27	0/29	0/32	0/38	0/77	0/33	CHG
224515	16/28	18/29	20/33	27/38	1/80	0/33	CG
224522	0/28	2/31	0/31	6/44	0/83	0/33	CHH
224525	0/28	0/29	0/32	1/39	0/82	0/33	CHG
224526	14/27	17/31	19/32	29/44	1/80	0/33	CG
224529	0/28	0/29	0/32	0/38	0/79	0/33	CHH
224533	2012-04-27	2012-09-29	13/34	15/41	0/80	0/33	CG
224541	2012-01-31	0/29	0/38	0/38	1/74	0/33	CG
224543	0/32	0/29	0/38	2/40	0/74	0/33	CHH
224549	0/37	0/29	0/35	0/38	0/73	0/33	CHH
224556	0/40	0/29	0/34	2/40	0/74	0/33	CHH
224562	0/45	2012-01-29	0/38	0/38	1/72	0/33	CHG
224568	6/52	2012-03-31	1/40	13/46	0/71	1/33	CG
224571	0/58	0/29	0/40	0/38	1/76	0/33	CG
224574	0/59	0/29	0/39	0/38	0/81	0/33	CHG
224577	0/62	2012-01-29	0/39	0/38	0/84	0/33	CHH
224586	0/64	0/29	0/41	3/41	0/79	0/33	CHG
224589	0/66	2012-02-29	0/40	0/38	0/83	0/33	CHG
224595	0/59	0/29	0/33	0/38	0/64	0/33	CG
224598	0/52	0/29	0/34	1/39	0/65	0/33	CHG
224605	0/68	0/29	0/42	0/38	0/78	0/33	CHH
224606	0/68	2012-01-29	0/44	0/38	0/80	0/33	CHH
224607	0/72	0/29	1/45	1/38	0/81	0/33	CHH
224609	0/72	0/28	0/45	0/38	0/80	1/33	CHH
224612	8/64	2012-05-29	7/41	8/38	0/75	0/33	CG
224615	0/68	0/29	0/44	0/38	0/76	0/33	CHG
224616	0/69	2012-01-29	1/42	0/38	0/75	0/33	CG
224623	0/59	0/28	0/37	0/37	0/68	0/33	CHH
224626	1/65	0/28	1/42	0/37	1/79	0/33	CHH
224627	1/69	0/28	0/42	0/37	0/80	0/33	CHH
224628	2/69	0/28	1/43	0/37	0/80	0/33	CHH
224635	1/71	0/28	0/40	1/35	0/82	0/33	CHH
224636	1/70	0/28	0/39	0/35	0/81	0/33	CHH
224639	0/70	0/28	0/39	0/35	0/79	0/33	CHG

## Sheet: Table S4
Table S4：Statistics of Methylation Regions enriched in three stages of T.s
Sample	Type	Total		Upstream		Gene body		CDS		Intron
		MRs	Genes	Genes	MRs	Genes	MRs	Genes	MRs	Genes	MRs
Ad	CG	767	551	177	217	407	560	378	503	59	70
	CHG	11	7	1	1	6	6	6	6	0	0
	CHH	43	31	12	12	19	19	12	12	11	11
ML	CG	652	486	152	180	362	494	334	438	59	71
	CHG	8	3	1	1	2	2	2	2	0	0
	CHH	3	0	0	0	0	0	0	0	0	0
NBL	CG	0	0	0	0	0	0	0	0	0	0
	CHG	0	0	0	0	0	0	0	0	0	0
	CHH	0	0	0	0	0	0	0	0	0	0

## Sheet: Table S5
Table S5. Results of RNA-seq for three life stages of T.s.
Protein/Genes	Length	NBL			ML			Ad			ML-NBL				Ad-NBL				Ad-ML				Original Annotation	Annot by BLAST
		tags	coverage	RPKM	tags	coverage	RPKM	tags	coverage	RPKM	log2 Ratio(ML/NBL)	Up-Down-Regulation(ML/NBL)	P-value	FDR_pvalue	log2 Ratio(Ad/NBL)	Up-Down-Regulation(Ad/NBL)	P-value	FDR_pvalue	log2 Ratio(Ad/ML)	Up-Down-Regulation(Ad/ML)	P-value	FDR_pvalue
EFV46183.1	293	417	0.9932	109.03	1805	0.9932	504.611	318	0.9932	90.5024	2.21044	Up	0	0	0.268523	Up	0.012258	0.0162453	2.47914	Up	0	0	putative ubiquitin family protein [Trichinella spiralis].	Q65810_BVDV P125 protein (Fragment) OS=Bovine viral diarrhea virus PE=4 SV=1
EFV46184.1	300	0	0	0	0	0	0	0	0	0	--	--	--	--	--	--	--	--	--	--	--	--	Sec-independent protein translocase protein TatB-like protein[Trichinella spiralis].	--
EFV46185.1	350	0	0	0	0	0	0	0	0	0	--	--	--	--	--	--	--	--	--	--	--	--	putative transposase [Trichinella spiralis].	--
EFV46186.1	321	0	0	0	0	0	0	0	0	0	--	--	--	--	--	--	--	--	--	--	--	--	conserved hypothetical protein [Trichinella spiralis].	--
EFV46187.1	132	0	0	0	0	0	0	0	0	0	--	--	--	--	--	--	--	--	--	--	--	--	conserved hypothetical protein [Trichinella spiralis].	Q59KL1_CANAL Putative uncharacterized protein OS=Candida albicans GN=CaO19.6835 PE=4 SV=1
EFV46188.1	421	0	0	0	0	0	0	0	0	0	--	--	--	--	--	--	--	--	--	--	--	--	conserved hypothetical protein [Trichinella spiralis].	--
EFV46189.1	130	0	0	0	0	0	0	0	0	0	--	--	--	--	--	--	--	--	--	--	--	--	conserved hypothetical protein [Trichinella spiralis].	A8P366_BRUMA Putative uncharacterized protein OS=Brugia malayi GN=Bm1_15205 PE=4 SV=1
EFV46190.1	113	0	0	0	0	0	0	0	0	0	--	--	--	--	--	--	--	--	--	--	--	--	conserved hypothetical protein [Trichinella spiralis].	--
EFV46191.1	315	0	0	0	0	0	0	0	0	0	--	--	--	--	--	--	--	--	--	--	--	--	conserved hypothetical protein [Trichinella spiralis].	--
EFV46192.1	159	0	0	0	0	0	0	0	0	0	--	--	--	--	--	--	--	--	--	--	--	--	conserved hypothetical protein [Trichinella spiralis].	Q59KL1_CANAL Putative uncharacterized protein OS=Candida albicans GN=CaO19.6835 PE=4 SV=1
EFV46193.1	276	504	0.9746	139.894	876	0.9783	259.981	1358	0.9746	410.29	0.894071	Up	3.80362e-13	1.10518e-12	-1.55249	Down	6.6661e-107	3.45349e-106	-0.658237	Down	1.63908e-26	6.72467e-26	conserved hypothetical protein [Trichinella spiralis].	B1PIF3_9CONI Putative senescence-associated protein (Fragment) OS=Cupressus sempervirens PE=2 SV=1
EFV46194.1	207	0	0	0	0	0	0	0	0	0	--	--	--	--	--	--	--	--	--	--	--	--	conserved hypothetical protein [Trichinella spiralis].	A8NF36_BRUMA Alpha-L1 nicotinic acetyl choline receptor, putative OS=Brugia malayi GN=Bm1_01215 PE=4 SV=1
EFV46195.1	159	0	0	0	0	0	0	0	0	0	--	--	--	--	--	--	--	--	--	--	--	--	conserved hypothetical protein [Trichinella spiralis].	Q59KL1_CANAL Putative uncharacterized protein OS=Candida albicans GN=CaO19.6835 PE=4 SV=1
EFV46196.1	119	0	0	0	0	0	0	0	0	0	--	--	--	--	--	--	--	--	--	--	--	--	conserved hypothetical protein [Trichinella spiralis].	A7SUM0_NEMVE Predicted protein (Fragment) OS=Nematostella vectensis GN=v1g75721 PE=4 SV=1
EFV46197.1	351	0	0	0	0	0	0	0	0	0	--	--	--	--	--	--	--	--	--	--	--	--	conserved hypothetical protein [Trichinella spiralis].	C4QR71_SCHMA Putative uncharacterized protein (Fragment) OS=Schistosoma mansoni GN=Smp_184500 PE=4 SV=1
EFV46198.1	353	0	0	0	0	0	0	0	0	0	--	--	--	--	--	--	--	--	--	--	--	--	eukaryotic translation initiation factor 2C 2 [Trichinellaspiralis].	TAG76_CAEEL Putative protein tag-76 OS=Caenorhabditis elegans GN=tag-76 PE=2 SV=2
EFV46199.1	143	0	0	0	0	0	0	0	0	0	--	--	--	--	--	--	--	--	--	--	--	--	conserved hypothetical protein [Trichinella spiralis].	Q59KL1_CANAL Putative uncharacterized protein OS=Candida albicans GN=CaO19.6835 PE=4 SV=1
EFV46200.1	159	0	0	0	0	0	0	0	0	0	--	--	--	--	--	--	--	--	--	--	--	--	conserved hypothetical protein [Trichinella spiralis].	Q59KL1_CANAL Putative uncharacterized protein OS=Candida albicans GN=CaO19.6835 PE=4 SV=1
EFV46201.1	128	0	0	0	0	0	0	0	0	0	--	--	--	--	--	--	--	--	--	--	--	--	conserved hypothetical protein [Trichinella spiralis].	Q59KL1_CANAL Putative uncharacterized protein OS=Candida albicans GN=CaO19.6835 PE=4 SV=1
EFV46202.1	253	0	0	0	0	0	0	0	0	0	--	--	--	--	--	--	--	--	--	--	--	--	conserved hypothetical protein [Trichinella spiralis].	A3LSK2_PICST Predicted protein OS=Pichia stipitis GN=PICST_31083 PE=4 SV=2
EFV46203.1	168	0	0	0	0	0	0	0	0	0	--	--	--	--	--	--	--	--	--	--	--	--	conserved hypothetical protein [Trichinella spiralis].	A9U511_PHYPA Predicted protein OS=Physcomitrella patens subsp. patens GN=PHYPADRAFT_102363 PE=4 SV=1
EFV46204.1	402	0	0	0	0	0	0	0	0	0	--	--	--	--	--	--	--	--	--	--	--	--	putative protein tag-76 [Trichinella spiralis].	TAG76_CAEEL Putative protein tag-76 OS=Caenorhabditis elegans GN=tag-76 PE=2 SV=2
EFV46205.1	303	0	0	0	0	0	0	2	0.4851	0.550412	--	--	--	--	-9.10382	Down	0.21951	0.253596	-9.10437	Down	0.243364	0.295157	eukaryotic translation initiation factor 2C 2 [Trichinellaspiralis].	AGO3_DANRE Protein argonaute-3 OS=Danio rerio GN=eif2c3 PE=3 SV=1
EFV46206.1	185	0	0	0	0	0	0	0	0	0	--	--	--	--	--	--	--	--	--	--	--	--	conserved hypothetical protein [Trichinella spiralis].	A7SUM0_NEMVE Predicted protein (Fragment) OS=Nematostella vectensis GN=v1g75721 PE=4 SV=1
EFV46207.1	154	0	0	0	0	0	0	0	0	0	--	--	--	--	--	--	--	--	--	--	--	--	conserved hypothetical protein [Trichinella spiralis].	TAG76_CAEEL Putative protein tag-76 OS=Caenorhabditis elegans GN=tag-76 PE=2 SV=2
EFV46208.1	280	360	0.9214	98.497	529	0.825	154.755	313	0.3929	93.2152	0.651834	Up	2.46796e-11	5.58069e-11	0.0712997	Up	0.524624	0.560804	0.731349	Up	0	0	putative ubiquitin family protein [Trichinella spiralis].	UBIQ_SHEEP Ubiquitin OS=Ovis aries GN=UBA52 PE=3 SV=2
EFV46209.1	240	0	0	0	0	0	0	0	0	0	--	--	--	--	--	--	--	--	--	--	--	--	conserved hypothetical protein [Trichinella spiralis].	A8NF34_BRUMA Senescence-associated protein, putative OS=Brugia malayi GN=Bm1_01205 PE=4 SV=1
EFV46210.1	159	0	0	0	0	0	0	0	0	0	--	--	--	--	--	--	--	--	--	--	--	--	conserved hypothetical protein [Trichinella spiralis].	Q59KL1_CANAL Putative uncharacterized protein OS=Candida albicans GN=CaO19.6835 PE=4 SV=1
EFV46211.1	159	0	0	0	0	0	0	0	0	0	--	--	--	--	--	--	--	--	--	--	--	--	conserved hypothetical protein [Trichinella spiralis].	Q59KL1_CANAL Putative uncharacterized protein OS=Candida albicans GN=CaO19.6835 PE=4 SV=1
EFV46212.1	395	3258	0.8759	631.877	7464	0.8759	1547.82	16488	0.8759	3480.74	1.29253	Up	0	0	-2.46274	Down	0	0	-1.16915	Down	0	0	hypothetical protein Tsp_14606 [Trichinella spiralis].	A8NLF8_BRUMA Putative uncharacterized protein (Fragment) OS=Brugia malayi GN=Bm1_04940 PE=4 SV=1
EFV46213.1	148	0	0	0	0	0	0	0	0	0	--	--	--	--	--	--	--	--	--	--	--	--	conserved hypothetical protein [Trichinella spiralis].	A8NF36_BRUMA Alpha-L1 nicotinic acetyl choline receptor, putative OS=Brugia malayi GN=Bm1_01215 PE=4 SV=1
EFV46214.1	135	0	0	0	0	0	0	0	0	0	--	--	--	--	--	--	--	--	--	--	--	--	conserved hypothetical protein [Trichinella spiralis].	A8NF36_BRUMA Alpha-L1 nicotinic acetyl choline receptor, putative OS=Brugia malayi GN=Bm1_01215 PE=4 SV=1
EFV46215.1	278	0	0	0	0	0	0	0	0	0	--	--	--	--	--	--	--	--	--	--	--	--	eukaryotic translation initiation factor 2C 3 [Trichinellaspiralis].	TAG76_CAEEL Putative protein tag-76 OS=Caenorhabditis elegans GN=tag-76 PE=2 SV=2
EFV46216.1	157	0	0	0	0	0	0	0	0	0	--	--	--	--	--	--	--	--	--	--	--	--	conserved hypothetical protein [Trichinella spiralis].	A8NLF8_BRUMA Putative uncharacterized protein (Fragment) OS=Brugia malayi GN=Bm1_04940 PE=4 SV=1
EFV46217.1	405	0	0	0	2	0.3654	0.404503	0	0	0	8.66001	Up	0.22574	0.261396	--	--	--	--	8.66001	Up	0.256754	0.304077	eukaryotic translation initiation factor 2C 2 [Trichinellaspiralis].	AGO2_BOVIN Protein argonaute-2 OS=Bos taurus GN=EIF2C2 PE=2 SV=1
EFV46218.1	109	0	0	0	0	0	0	0	0	0	--	--	--	--	--	--	--	--	--	--	--	--	conserved hypothetical protein [Trichinella spiralis].	Q59KL1_CANAL Putative uncharacterized protein OS=Candida albicans GN=CaO19.6835 PE=4 SV=1
EFV46219.1	159	0	0	0	0	0	0	0	0	0	--	--	--	--	--	--	--	--	--	--	--	--	conserved hypothetical protein [Trichinella spiralis].	Q59KL1_CANAL Putative uncharacterized protein OS=Candida albicans GN=CaO19.6835 PE=4 SV=1
EFV46220.1	182	0	0	0	0	0	0	0	0	0	--	--	--	--	--	--	--	--	--	--	--	--	conserved hypothetical protein [Trichinella spiralis].	A7SUM0_NEMVE Predicted protein (Fragment) OS=Nematostella vectensis GN=v1g75721 PE=4 SV=1
EFV46221.1	240	0	0	0	0	0	0	0	0	0	--	--	--	--	--	--	--	--	--	--	--	--	conserved hypothetical protein [Trichinella spiralis].	A8NF34_BRUMA Senescence-associated protein, putative OS=Brugia malayi GN=Bm1_01205 PE=4 SV=1
EFV46222.1	159	0	0	0	0	0	0	0	0	0	--	--	--	--	--	--	--	--	--	--	--	--	conserved hypothetical protein [Trichinella spiralis].	Q59KL1_CANAL Putative uncharacterized protein OS=Candida albicans GN=CaO19.6835 PE=4 SV=1
EFV46223.1	135	0	0	0	0	0	0	0	0	0	--	--	--	--	--	--	--	--	--	--	--	--	conserved hypothetical protein [Trichinella spiralis].	A8NF36_BRUMA Alpha-L1 nicotinic acetyl choline receptor, putative OS=Brugia malayi GN=Bm1_01215 PE=4 SV=1
EFV46224.1	295	0	0	0	0	0	0	0	0	0	--	--	--	--	--	--	--	--	--	--	--	--	putative protein tag-76 [Trichinella spiralis].	--
EFV46225.1	303	0	0	0	0	0	0	0	0	0	--	--	--	--	--	--	--	--	--	--	--	--	putative regulatory protein zeste [Trichinella spiralis].	--
EFV46226.1	968	268	0.9835	21.2099	23	0.4442	1.94625	11	0.436	0.947584	-3.44596	Down	7.09478e-51	3.70536e-50	4.48416	Up	5.49286e-07	9.98521e-07	1.03837	Up	0.0464494	0.0640563	hypothetical protein Tsp_16117 [Trichinella spiralis].	--
EFV46227.1	628	0	0	0	0	0	0	0	0	0	--	--	--	--	--	--	--	--	--	--	--	--	zinc finger protein [Trichinella spiralis].	SCND3_HUMAN SCAN domain-containing protein 3 OS=Homo sapiens GN=SCAND3 PE=2 SV=1
EFV46228.1	404	0	0	0	0	0	0	0	0	0	--	--	--	--	--	--	--	--	--	--	--	--	intermediate filament protein ifa-1 [Trichinella spiralis].	A8XQY3_CAEBR CBR-IFA-1 protein OS=Caenorhabditis briggsae GN=Cbr-ifa-1 PE=3 SV=1
EFV46229.1	742	0	0	0	0	0	0	0	0	0	--	--	--	--	--	--	--	--	--	--	--	--	conserved hypothetical protein [Trichinella spiralis].	Q8MTP7_BIOGL Reverse transcriptase-like protein 75 (Fragment) OS=Biomphalaria glabrata PE=2 SV=1
EFV46230.1	205	1462	0.9951	546.352	2697	0.9951	1077.64	7038	0.9951	2862.83	0.979976	Up	2.17204e-12	5.48122e-12	-2.39169	Down	0	0	-1.40957	Down	0	0	conserved hypothetical protein [Trichinella spiralis].	--
EFV46231.1	146	0	0	0	0	0	0	0	0	0	--	--	--	--	--	--	--	--	--	--	--	--	conserved hypothetical protein [Trichinella spiralis].	Q59KL1_CANAL Putative uncharacterized protein OS=Candida albicans GN=CaO19.6835 PE=4 SV=1
EFV46232.1	825	17	0.4133	1.57861	58	0.3697	5.75866	32	0.2642	3.23442	1.86708	Up	3.57844e-07	6.80196e-07	-1.03503	Down	0.0149441	0.0196937	0.832225	Up	0.00787734	0.0118956	striatin-3 [Trichinella spiralis].	A7RJ76_NEMVE Predicted protein (Fragment) OS=Nematostella vectensis GN=v1g83462 PE=4 SV=1
EFV46233.1	913	0	0	0	0	0	0	0	0	0	--	--	--	--	--	--	--	--	--	--	--	--	conserved hypothetical protein [Trichinella spiralis].	--
EFV46234.1	468	0	0	0	0	0	0	0	0	0	--	--	--	--	--	--	--	--	--	--	--	--	conserved hypothetical protein [Trichinella spiralis].	--
EFV46235.1	419	32	0.8711	5.85079	4	0.5322	0.781976	4	0.5442	0.796061	-2.90344	Down	2.82754e-06	5.10052e-06	2.8775	Up	4.22216e-05	6.75615e-05	-0.025756	Down	0.977992	0.989297	putative methyltransferase [Trichinella spiralis].	Q7PZG8_ANOGA AGAP011900-PA (Fragment) OS=Anopheles gambiae GN=AGAP011900 PE=4 SV=2
EFV46236.1	453	0	0	0	0	0	0	0	0	0	--	--	--	--	--	--	--	--	--	--	--	--	conserved hypothetical protein [Trichinella spiralis].	--
EFV46237.1	570	4	0.3439	0.537606	0	0	0	4	0.2772	0.585175	-9.0704	Down	0.0736776	0.0923602	-0.122497	Down	0.895798	0.908933	-9.19272	Down	0.05976	0.0813497	zinc finger protein [Trichinella spiralis].	A9X5H9_CIOSA Transposase OS=Ciona savignyi PE=4 SV=1
EFV46238.1	696	0	0	0	0	0	0	0	0	0	--	--	--	--	--	--	--	--	--	--	--	--	eukaryotic translation initiation factor 2C 3 [Trichinellaspiralis].	TAG76_CAEEL Putative protein tag-76 OS=Caenorhabditis elegans GN=tag-76 PE=2 SV=2
EFV46239.1	600	2	0.1633	0.255363	0	0	0	1	0.125	0.138979	-7.9964	Down	0.27594	0.314618	0.877503	Up	0.690336	0.714735	-7.11872	Down	0.491114	0.545769	conserved hypothetical protein [Trichinella spiralis].	B7QF42_IXOSC Putative uncharacterized protein OS=Ixodes scapularis GN=IscW_ISCW022658 PE=4 SV=1
EFV46240.1	359	0	0	0	0	0	0	0	0	0	--	--	--	--	--	--	--	--	--	--	--	--	conserved hypothetical protein [Trichinella spiralis].	--
EFV46241.1	519	0	0	0	0	0	0	0	0	0	--	--	--	--	--	--	--	--	--	--	--	--	hypothetical protein Tsp_16100 [Trichinella spiralis].	--
EFV46242.1	556	0	0	0	0	0	0	0	0	0	--	--	--	--	--	--	--	--	--	--	--	--	putative ATP synthase F1, delta subunit [Trichinella spiralis].	--
EFV46243.1	783	0	0	0	0	0	0	0	0	0	--	--	--	--	--	--	--	--	--	--	--	--	conserved hypothetical protein [Trichinella spiralis].	A2PZY4_9VIRU GfV-C17-ORF1 OS=Glypta fumiferanae ichnovirus PE=4 SV=1
EFV46244.1	743	0	0	0	0	0	0	0	0	0	--	--	--	--	--	--	--	--	--	--	--	--	conserved hypothetical protein [Trichinella spiralis].	--
EFV46245.1	440	0	0	0	10	0.4977	1.86163	5	0.5591	0.947584	10.8624	Up	0.000671658	0.00102044	-9.88756	Down	0.0240922	0.0310847	0.974244	Up	0.223522	0.274928	conserved hypothetical protein [Trichinella spiralis].	B4P1Z7_DROYA GE12380 OS=Drosophila yakuba GN=GE12380 PE=4 SV=1
EFV46246.1	303	0	0	0	0	0	0	0	0	0	--	--	--	--	--	--	--	--	--	--	--	--	hypothetical protein Tsp_16095 [Trichinella spiralis].	--
EFV46247.1	631	8	0.4929	0.971268	0	0	0	0	0	0	-9.92373	Down	0.00525266	0.00741885	9.923	Up	0.00567776	0.00774567	--	--	--	--	conserved hypothetical protein [Trichinella spiralis].	O01392_CAEEL UNC-76 OS=Caenorhabditis elegans GN=unc-76 PE=2 SV=1
EFV46248.1	391	0	0	0	0	0	0	0	0	0	--	--	--	--	--	--	--	--	--	--	--	--	conserved hypothetical protein [Trichinella spiralis].	A7SUZ6_NEMVE Predicted protein (Fragment) OS=Nematostella vectensis GN=v1g133330 PE=4 SV=1
EFV46249.1	426	0	0	0	0	0	0	0	0	0	--	--	--	--	--	--	--	--	--	--	--	--	conserved hypothetical protein [Trichinella spiralis].	B4NX04_DROYA GE18776 OS=Drosophila yakuba GN=GE18776 PE=4 SV=1
EFV46250.1	345	0	0	0	0	0	0	0	0	0	--	--	--	--	--	--	--	--	--	--	--	--	conserved hypothetical protein [Trichinella spiralis].	B6ABF2_9CRYT Senescence-associated protein, putative OS=Cryptosporidium muris RN66 GN=CMU_008930 PE=4 SV=1
EFV46251.1	657	0	0	0	0	0	0	3	0.1142	0.380764	--	--	--	--	-8.57221	Down	0.105098	0.126616	-8.57276	Down	0.120596	0.154981	conserved hypothetical protein [Trichinella spiralis].	--
EFV46252.1	614	0	0	0	0	0	0	0	0	0	--	--	--	--	--	--	--	--	--	--	--	--	conserved hypothetical protein [Trichinella spiralis].	--
EFV46253.1	391	0	0	0	0	0	0	0	0	0	--	--	--	--	--	--	--	--	--	--	--	--	conserved hypothetical protein [Trichinella spiralis].	A7SUZ6_NEMVE Predicted protein (Fragment) OS=Nematostella vectensis GN=v1g133330 PE=4 SV=1
EFV46254.1	621	0	0	0	0	0	0	0	0	0	--	--	--	--	--	--	--	--	--	--	--	--	conserved hypothetical protein [Trichinella spiralis].	B8MI73_TALSN Putative uncharacterized protein OS=Talaromyces stipitatus (strain ATCC 10500 / CBS 375.48 / QM 6759 / NRRL 1006) GN=TSTA_040370 PE=4 SV=1
EFV46255.1	734	51	0.8188	5.32295	9	0.4755	1.00437	3	0.2984	0.340821	-2.40594	Down	7.44588e-08	1.45672e-07	3.96497	Up	6.4574e-05	0.000102136	1.55921	Up	0.0987582	0.129036	conserved hypothetical protein [Trichinella spiralis].	--
EFV46256.1	502	246	0.9303	37.5414	54	0.7908	8.81124	55	0.6733	9.13607	-2.09106	Down	6.56448e-28	2.88338e-27	2.03866	Up	0	0	-0.0522282	Down	0.85001	0.872106	conserved hypothetical protein [Trichinella spiralis].	--
EFV46257.1	457	0	0	0	0	0	0	0	0	0	--	--	--	--	--	--	--	--	--	--	--	--	hypothetical protein Tsp_16083 [Trichinella spiralis].	--
EFV46258.1	912	0	0	0	0	0	0	0	0	0	--	--	--	--	--	--	--	--	--	--	--	--	putative protein tag-76 [Trichinella spiralis].	TAG76_CAEEL Putative protein tag-76 OS=Caenorhabditis elegans GN=tag-76 PE=2 SV=2
EFV46259.1	1169	0	0	0	0	0	0	0	0	0	--	--	--	--	--	--	--	--	--	--	--	--	putative translation initiation factor IF-2 [Trichinella spiralis].	--
EFV46260.1	456	0	0	0	0	0	0	0	0	0	--	--	--	--	--	--	--	--	--	--	--	--	eukaryotic translation initiation factor 2C 3 [Trichinellaspiralis].	TAG76_CAEEL Putative protein tag-76 OS=Caenorhabditis elegans GN=tag-76 PE=2 SV=2
EFV46261.1	612	0	0	0	0	0	0	0	0	0	--	--	--	--	--	--	--	--	--	--	--	--	conserved hypothetical protein [Trichinella spiralis].	--
EFV46262.1	550	0	0	0	1	0.1364	0.148931	0	0	0	7.2185	Up	0.467106	0.506547	--	--	--	--	7.2185	Up	0.508966	0.557916	conserved hypothetical protein [Trichinella spiralis].	--
EFV46263.1	512	0	0	0	0	0	0	0	0	0	--	--	--	--	--	--	--	--	--	--	--	--	conserved hypothetical protein [Trichinella spiralis].	--
EFV46264.1	422	0	0	0	0	0	0	0	0	0	--	--	--	--	--	--	--	--	--	--	--	--	conserved hypothetical protein [Trichinella spiralis].	--
EFV46265.1	445	0	0	0	0	0	0	0	0	0	--	--	--	--	--	--	--	--	--	--	--	--	conserved hypothetical protein [Trichinella spiralis].	Q27074_TRISP Antigen targeted by protective antibodies OS=Trichinella spiralis PE=2 SV=1
EFV46266.1	342	0	0	0	0	0	0	0	0	0	--	--	--	--	--	--	--	--	--	--	--	--	hypothetical protein Tsp_16074 [Trichinella spiralis].	AGO4_CHICK Protein argonaute-4 OS=Gallus gallus GN=EIF2C4 PE=2 SV=1
EFV46267.1	412	0	0	0	0	0	0	0	0	0	--	--	--	--	--	--	--	--	--	--	--	--	conserved hypothetical protein [Trichinella spiralis].	--
EFV46268.1	147	0	0	0	0	0	0	0	0	0	--	--	--	--	--	--	--	--	--	--	--	--	histone H3.2 [Trichinella spiralis].	H32_WHEAT Histone H3.2 OS=Triticum aestivum PE=1 SV=2
EFV46269.1	494	0	0	0	0	0	0	0	0	0	--	--	--	--	--	--	--	--	--	--	--	--	conserved hypothetical protein [Trichinella spiralis].	--
EFV46270.1	397	0	0	0	0	0	0	0	0	0	--	--	--	--	--	--	--	--	--	--	--	--	mitogen-activated protein kinase kinase kinase 9 [Trichinellaspiralis].	M3K9_MOUSE Mitogen-activated protein kinase kinase kinase 9 OS=Mus musculus GN=Map3k9 PE=2 SV=1
EFV46271.1	421	9	0.6888	1.63772	12	0.7743	2.33478	13	0.6912	2.57491	0.511601	Up	0.4257	0.465606	-0.653012	Down	0.299102	0.33173	-0.141233	Down	0.809222	0.8347	conserved hypothetical protein [Trichinella spiralis].	B5DHX1_DROPS GA27745 OS=Drosophila pseudoobscura pseudoobscura GN=GA27745 PE=4 SV=1
EFV46272.1	741	0	0	0	0	0	0	0	0	0	--	--	--	--	--	--	--	--	--	--	--	--	conserved hypothetical protein [Trichinella spiralis].	A8P366_BRUMA Putative uncharacterized protein OS=Brugia malayi GN=Bm1_15205 PE=4 SV=1
EFV46273.1	329	0	0	0	0	0	0	0	0	0	--	--	--	--	--	--	--	--	--	--	--	--	conserved hypothetical protein [Trichinella spiralis].	--
EFV46274.1	465	2	0.3183	0.3295	8	0.4	1.40924	2	0.3161	0.358656	2.09656	Up	0.0509264	0.0651517	-0.122497	Down	0.920438	0.92755	1.97424	Up	0.0699748	0.0930828	hypothetical protein Tsp_16066 [Trichinella spiralis].	--
EFV46275.1	753	0	0	0	0	0	0	0	0	0	--	--	--	--	--	--	--	--	--	--	--	--	conserved hypothetical protein [Trichinella spiralis].	B8MI73_TALSN Putative uncharacterized protein OS=Talaromyces stipitatus (strain ATCC 10500 / CBS 375.48 / QM 6759 / NRRL 1006) GN=TSTA_040370 PE=4 SV=1
EFV46276.1	851	63	0.3596	5.67139	33	0.3572	3.17637	44	0.3584	4.31145	-0.836322	Down	0.0061248	0.00859495	0.395351	Up	0.164265	0.192978	-0.440794	Down	0.185109	0.230602	conserved hypothetical protein [Trichinella spiralis].	MPPA_BOVIN Mitochondrial-processing peptidase subunit alpha OS=Bos taurus GN=PMPCA PE=2 SV=1
EFV46277.1	402	0	0	0	0	0	0	0	0	0	--	--	--	--	--	--	--	--	--	--	--	--	histone H2A [Trichinella spiralis].	A9UHP6_PENMO Histone H2A (Fragment) OS=Penaeus monodon PE=2 SV=1
EFV46278.1	631	2	0.2345	0.242817	0	0	0	0	0	0	-7.92373	Down	0.27594	0.313956	7.923	Up	0.28319	0.318721	--	--	--	--	conserved hypothetical protein [Trichinella spiralis].	--
EFV46279.1	157	0	0	0	0	0	0	0	0	0	--	--	--	--	--	--	--	--	--	--	--	--	conserved hypothetical protein [Trichinella spiralis].	--
EFV46280.1	300	0	0	0	0	0	0	0	0	0	--	--	--	--	--	--	--	--	--	--	--	--	conserved hypothetical protein [Trichinella spiralis].	B6ABF2_9CRYT Senescence-associated protein, putative OS=Cryptosporidium muris RN66 GN=CMU_008930 PE=4 SV=1
EFV46281.1	650	0	0	0	0	0	0	0	0	0	--	--	--	--	--	--	--	--	--	--	--	--	hypothetical protein Tsp_16059 [Trichinella spiralis].	--
EFV46282.1	303	0	0	0	0	0	0	0	0	0	--	--	--	--	--	--	--	--	--	--	--	--	hypothetical protein Tsp_16058 [Trichinella spiralis].	--
EFV46283.1	1359	59	0.2355	3.32592	13	0.1435	0.783558	181	0.2583	11.1061	-2.08564	Down	1.08681e-07	2.11644e-07	-1.7397	Down	3.7169e-18	1.16157e-17	-3.82516	Down	5.9086e-40	2.71375e-39	hypothetical protein Tsp_16057 [Trichinella spiralis].	--
EFV46284.1	520	56	0.8365	8.25018	91	0.9038	14.3346	113	0.8019	18.1207	0.797003	Up	0.000983716	0.00147285	-1.13532	Down	6.9851e-07	1.25899e-06	-0.33814	Down	0.0958638	0.125513	conserved hypothetical protein [Trichinella spiralis].	A8NJV2_BRUMA Gag protein, putative (Fragment) OS=Brugia malayi GN=Bm1_04025 PE=4 SV=1
EFV46285.1	587	1	0.1244	0.130509	3	0.1533	0.41863	6	0.1755	0.852342	1.68153	Up	0.335054	0.372985	-2.70746	Down	0.0536084	0.0669081	-1.02576	Down	0.329286	0.380425	putative transcriptional regulator [Trichinella spiralis].	--
EFV46286.1	576	8	0.4566	1.06401	34	0.4583	4.83508	22	0.4115	3.18494	2.18403	Up	2.31082e-05	3.93565e-05	-1.58193	Down	0.00530956	0.00728808	0.602275	Up	0.127117	0.162623	COP9 signalosome complex subunit 1 [Trichinella spiralis].	CSN1_MOUSE COP9 signalosome complex subunit 1 OS=Mus musculus GN=Gps1 PE=1 SV=1
EFV46287.1	376	0	0	0	0	0	0	0	0	0	--	--	--	--	--	--	--	--	--	--	--	--	nucleotide-binding protein 2 [Trichinella spiralis].	B7PCR8_IXOSC ATPase, nucleotide-binding protein, putative OS=Ixodes scapularis GN=IscW_ISCW002788 PE=4 SV=1
EFV46288.1	757	0	0	0	0	0	0	0	0	0	--	--	--	--	--	--	--	--	--	--	--	--	conserved hypothetical protein [Trichinella spiralis].	--
EFV46289.1	436	0	0	0	0	0	0	0	0	0	--	--	--	--	--	--	--	--	--	--	--	--	conserved hypothetical protein [Trichinella spiralis].	--
EFV46290.1	656	8	0.3537	0.934254	0	0	0	0	0	0	-9.86767	Down	0.00525266	0.00743907	9.86694	Up	0.00567776	0.00777068	--	--	--	--	diacylglycerol kinase 1 [Trichinella spiralis].	B7PCZ2_IXOSC Diacylglycerol kinase, putative (Fragment) OS=Ixodes scapularis GN=IscW_ISCW002929 PE=4 SV=1
EFV46291.1	750	0	0	0	2	0.1227	0.218432	2	0.1147	0.222366	7.77104	Up	0.22574	0.261531	-7.79625	Down	0.21951	0.253208	-0.025756	Down	0.983154	0.989402	transcriptional activator FlhD [Trichinella spiralis].	--
EFV46292.1	562	0	0	0	0	0	0	0	0	0	--	--	--	--	--	--	--	--	--	--	--	--	hypothetical protein Tsp_16047 [Trichinella spiralis].	--
EFV46293.1	470	0	0	0	0	0	0	0	0	0	--	--	--	--	--	--	--	--	--	--	--	--	conserved hypothetical protein [Trichinella spiralis].	--
EFV46294.1	461	321	0.9892	53.3437	893	0.9913	158.671	83	0.9393	15.0134	1.57265	Up	0	0	1.82439	Up	1.19016e-13	3.16141e-13	3.40172	Up	8.65974e-14	2.84052e-13	conserved hypothetical protein [Trichinella spiralis].	DYC1_CAEEL Dystrophin-like protein 1 OS=Caenorhabditis elegans GN=dyc-1 PE=1 SV=1
EFV46295.1	385	251	0.761	49.945	1283	0.761	272.969	128	0.761	27.7236	2.45033	Up	1.02585e-13	3.3674e-13	0.849046	Up	2.9226e-08	5.61542e-08	3.29955	Up	0	0	conserved hypothetical protein [Trichinella spiralis].	--
EFV46296.1	753	0	0	0	0	0	0	0	0	0	--	--	--	--	--	--	--	--	--	--	--	--	KRAB-A domain-containing protein 2 [Trichinella spiralis].	B3SDW5_TRIAD Predicted protein OS=Trichoplax adhaerens GN=TRIADDRAFT_62470 PE=4 SV=1
EFV46297.1	692	0	0	0	0	0	0	0	0	0	--	--	--	--	--	--	--	--	--	--	--	--	conserved hypothetical protein [Trichinella spiralis].	--
EFV46298.1	395	17	0.6759	3.29709	61	0.6911	12.6497	15	0.6937	3.16661	1.93984	Up	1.11691e-07	2.17286e-07	0.058075	Up	0.918938	0.929215	1.99809	Up	1.58489e-07	3.33978e-07	conserved hypothetical protein [Trichinella spiralis].	--
EFV46299.1	512	0	0	0	0	0	0	0	0	0	--	--	--	--	--	--	--	--	--	--	--	--	hypothetical protein Tsp_16040 [Trichinella spiralis].	--
EFV46300.1	1176	4	0.25	0.260574	3	0.1293	0.208959	19	0.3087	1.34725	-0.318474	Down	0.80083	0.82269	-2.37042	Down	0.000753352	0.00109456	-2.68872	Down	0.000418052	0.000703506	hypothetical protein Tsp_16039 [Trichinella spiralis].	TM164_HUMAN Transmembrane protein 164 OS=Homo sapiens GN=TMEM164 PE=1 SV=1
EFV46301.1	363	0	0	0	0	0	0	0	0	0	--	--	--	--	--	--	--	--	--	--	--	--	rhodanese-related sulfurtransferase [Trichinella spiralis].	--
EFV46302.1	863	0	0	0	0	0	0	0	0	0	--	--	--	--	--	--	--	--	--	--	--	--	protein groucho-1 [Trichinella spiralis].	TLE1_HUMAN Transducin-like enhancer protein 1 OS=Homo sapiens GN=TLE1 PE=1 SV=2
EFV46303.1	853	9	0.2626	0.808299	36	0.5346	3.45701	81	0.5756	7.91838	2.09656	Up	1.91269e-05	3.28407e-05	-3.29242	Down	2.91658e-17	8.99445e-17	-1.19568	Down	1.79864e-05	3.35488e-05	putative ATP-dependent RNA helicase DDX11 [Trichinella spiralis].	DDX11_MOUSE Probable ATP-dependent RNA helicase DDX11 OS=Mus musculus GN=Ddx11 PE=2 SV=1
EFV46304.1	339	0	0	0	0	0	0	0	0	0	--	--	--	--	--	--	--	--	--	--	--	--	conserved hypothetical protein [Trichinella spiralis].	--
EFV46305.1	756	0	0	0	0	0	0	0	0	0	--	--	--	--	--	--	--	--	--	--	--	--	fatty-acid amide hydrolase 2-B [Trichinella spiralis].	FAH2B_DANRE Fatty-acid amide hydrolase 2-B OS=Danio rerio GN=faah2b PE=2 SV=1
EFV46306.1	789	0	0	0	0	0	0	0	0	0	--	--	--	--	--	--	--	--	--	--	--	--	putative protein tag-76 [Trichinella spiralis].	TAG76_CAEEL Putative protein tag-76 OS=Caenorhabditis elegans GN=tag-76 PE=2 SV=2
EFV46307.1	796	422	0.5905	40.6142	115	0.4887	11.834	26	0.2965	2.72371	-1.77905	Down	5.03118e-38	2.41222e-37	3.89816	Up	2.29648e-11	4.90121e-11	2.11929	Up	5.47524e-11	1.32652e-10	hypothetical protein Tsp_16031 [Trichinella spiralis].	--
EFV46308.1	674	0	0	0	0	0	0	0	0	0	--	--	--	--	--	--	--	--	--	--	--	--	superoxide dismutase [Trichinella spiralis].	Q8MUI6_TRIPS Superoxide dismutase OS=Trichinella pseudospiralis PE=2 SV=1
EFV46309.1	380	34	0.8158	6.85447	4	0.3947	0.862231	4	0.4632	0.877762	-2.9909	Down	9.33346e-07	1.73459e-06	2.96497	Up	3.98092e-05	6.38369e-05	-0.025756	Down	0.977992	0.989523	transketolase, N- subunit [Trichinella spiralis].	TKT_BOVIN Transketolase OS=Bos taurus GN=TKT PE=2 SV=1
EFV46310.1	1097	0	0	0	0	0	0	0	0	0	--	--	--	--	--	--	--	--	--	--	--	--	conserved hypothetical protein [Trichinella spiralis].	--
EFV46311.1	899	28	0.3337	2.38604	16	0.3393	1.45783	12	0.3026	1.11307	-0.710791	Down	0.115942	0.140998	1.0999	Up	0.0239848	0.0309992	0.389281	Up	0.488114	0.543207	zinc knuckle protein [Trichinella spiralis].	Q6IFU1_SCHMA Pol polyprotein OS=Schistosoma mansoni PE=2 SV=1
EFV46312.1	871	0	0	0	0	0	0	0	0	0	--	--	--	--	--	--	--	--	--	--	--	--	conserved hypothetical protein [Trichinella spiralis].	A8P884_BRUMA Putative uncharacterized protein OS=Brugia malayi GN=Bm1_18835 PE=4 SV=1
EFV46313.1	553	382	0.7884	52.9196	194	0.774	28.7358	43	0.5533	6.48401	-0.880952	Down	1.23579e-12	3.2308e-12	3.01729	Up	9.65894e-14	2.61433e-13	2.14789	Up	9.14824e-14	2.9875e-13	conserved hypothetical protein [Trichinella spiralis].	--
EFV46314.1	335	0	0	0	0	0	0	0	0	0	--	--	--	--	--	--	--	--	--	--	--	--	putative PAN domain protein [Trichinella spiralis].	--
EFV46315.1	313	0	0	0	0	0	0	0	0	0	--	--	--	--	--	--	--	--	--	--	--	--	histone H2A [Trichinella spiralis].	H2A_ASTRU Histone H2A OS=Asterias rubens PE=1 SV=2
EFV46316.1	420	0	0	0	0	0	0	0	0	0	--	--	--	--	--	--	--	--	--	--	--	--	conserved hypothetical protein [Trichinella spiralis].	--
EFV46317.1	287	0	0	0	0	0	0	0	0	0	--	--	--	--	--	--	--	--	--	--	--	--	conserved hypothetical protein [Trichinella spiralis].	Q6IFU0_SCHMA Pol polyprotein OS=Schistosoma mansoni PE=2 SV=1
EFV46318.1	741	0	0	0	0	0	0	0	0	0	--	--	--	--	--	--	--	--	--	--	--	--	ATP-dependent RNA helicase DHX8 [Trichinella spiralis].	A8XLM7_CAEBR Putative uncharacterized protein OS=Caenorhabditis briggsae GN=CBG15221 PE=4 SV=2
EFV46319.1	463	0	0	0	0	0	0	0	0	0	--	--	--	--	--	--	--	--	--	--	--	--	conserved hypothetical protein [Trichinella spiralis].	--
EFV46320.1	690	0	0	0	0	0	0	0	0	0	--	--	--	--	--	--	--	--	--	--	--	--	KRAB-A domain-containing protein 2 [Trichinella spiralis].	B8LCX7_THAPS Predicted protein OS=Thalassiosira pseudonana CCMP1335 GN=THAPSDRAFT_10536 PE=4 SV=1
EFV46321.1	869	0	0	0	0	0	0	0	0	0	--	--	--	--	--	--	--	--	--	--	--	--	DNA-directed RNA polymerase III subunit RPC1 [Trichinellaspiralis].	A4RTE2_OSTLU DNA-directed RNA polymerase OS=Ostreococcus lucimarinus (strain CCE9901) GN=OSTLU_24022 PE=3 SV=1
EFV46322.1	703	28	0.8236	3.05128	21	0.3912	2.44687	11	0.5562	1.30478	-0.318474	Down	0.451724	0.492237	1.22543	Up	0.0139072	0.018345	0.90713	Up	0.089396	0.117345	putative myosin-11 [Trichinella spiralis].	--
EFV46323.1	761	0	0	0	0	0	0	0	0	0	--	--	--	--	--	--	--	--	--	--	--	--	conserved hypothetical protein [Trichinella spiralis].	O96560_TRISP Putative uncharacterized protein OS=Trichinella spiralis PE=4 SV=1
EFV46324.1	483	0	0	0	0	0	0	0	0	0	--	--	--	--	--	--	--	--	--	--	--	--	conserved hypothetical protein [Trichinella spiralis].	--
EFV46325.1	796	6	0.4008	0.577453	4	0.2085	0.411618	36	0.495	3.77129	-0.488399	Down	0.62671	0.656597	-2.70746	Down	4.16202e-07	7.6016e-07	-3.19568	Down	7.61364e-08	1.62551e-07	putative ubiquitin associated and SH3 domain-containing protein B[Trichinella spiralis].	Q7QC58_ANOGA AGAP002463-PA OS=Anopheles gambiae GN=AGAP002463 PE=4 SV=4
EFV46326.1	724	0	0	0	0	0	0	0	0	0	--	--	--	--	--	--	--	--	--	--	--	--	conserved hypothetical protein [Trichinella spiralis].	Q4EAY5_9RICK Zinc knuckle domain protein (Fragment) OS=Wolbachia endosymbiont of Drosophila ananassae GN=WwAna1051 PE=4 SV=1
EFV46327.1	914	4	0.1291	0.335268	23	0.1499	2.06124	12	0.1466	1.0948	2.62013	Up	0.000142016	0.000226138	-1.70746	Down	0.0321312	0.0410702	0.912843	Up	0.0734418	0.0973636	conserved hypothetical protein [Trichinella spiralis].	--
EFV46328.1	552	0	0	0	0	0	0	0	0	0	--	--	--	--	--	--	--	--	--	--	--	--	hypothetical protein Tsp_16010 [Trichinella spiralis].	--
EFV46329.1	725	0	0	0	4	0.1255	0.451928	0	0	0	8.81995	Up	0.0527222	0.0671629	--	--	--	--	8.81995	Up	0.0653396	0.0877329	hypothetical protein Tsp_16009 [Trichinella spiralis].	--
EFV46330.1	344	0	0	0	0	0	0	0	0	0	--	--	--	--	--	--	--	--	--	--	--	--	hypothetical protein Tsp_16008 [Trichinella spiralis].	--
EFV46331.1	362	0	0	0	0	0	0	0	0	0	--	--	--	--	--	--	--	--	--	--	--	--	conserved hypothetical protein [Trichinella spiralis].	--
EFV46332.1	502	0	0	0	0	0	0	0	0	0	--	--	--	--	--	--	--	--	--	--	--	--	conserved hypothetical protein [Trichinella spiralis].	--
EFV46333.1	765	10	0.3621	1.00142	0	0	0	0	0	0	-9.96783	Down	0.0014025	0.00207457	9.96711	Up	0.00154245	0.00219497	--	--	--	--	conserved hypothetical protein [Trichinella spiralis].	--
EFV46334.1	683	0	0	0	0	0	0	0	0	0	--	--	--	--	--	--	--	--	--	--	--	--	conserved hypothetical protein [Trichinella spiralis].	--
EFV46335.1	694	0	0	0	0	0	0	2	0.2118	0.24031	--	--	--	--	-7.9082	Down	0.21951	0.253682	-7.90875	Down	0.243364	0.295264	hypothetical protein Tsp_16003 [Trichinella spiralis].	--
EFV46336.1	588	0	0	0	0	0	0	0	0	0	--	--	--	--	--	--	--	--	--	--	--	--	conserved hypothetical protein [Trichinella spiralis].	--
EFV46337.1	749	0	0	0	0	0	0	0	0	0	--	--	--	--	--	--	--	--	--	--	--	--	conserved hypothetical protein [Trichinella spiralis].	A2TGR5_PATYE Polyprotein OS=Patinopecten yessoensis PE=4 SV=1
EFV46338.1	315	0	0	0	0	0	0	0	0	0	--	--	--	--	--	--	--	--	--	--	--	--	conserved hypothetical protein [Trichinella spiralis].	--
EFV46339.1	334	0	0	0	0	0	0	0	0	0	--	--	--	--	--	--	--	--	--	--	--	--	conserved hypothetical protein [Trichinella spiralis].	--
EFV46340.1	324	0	0	0	0	0	0	0	0	0	--	--	--	--	--	--	--	--	--	--	--	--	cytochrome c oxidase, Cbb3-type, subunit III [Trichinellaspiralis].	--
EFV46341.1	1194	1228	0.562	78.7903	155	0.5486	10.6335	72	0.5461	5.02839	-2.88941	Down	2.06318e-192	1.61785e-191	3.9685	Up	0	0	1.08044	Up	5.78996e-08	1.24696e-07	cysteine protease ATG4C [Trichinella spiralis].	--
EFV46342.1	144	0	0	0	0	0	0	0	0	0	--	--	--	--	--	--	--	--	--	--	--	--	conserved hypothetical protein [Trichinella spiralis].	--
EFV46343.1	705	0	0	0	97	0.7504	11.2702	9	0.4723	1.06452	13.4602	Up	8.88178e-16	3.28592e-15	-10.0554	Down	0.00126602	0.00181205	3.40423	Up	2.6966e-06	5.32316e-06	hypothetical protein Tsp_15994 [Trichinella spiralis].	--
EFV46344.1	456	0	0	0	0	0	0	0	0	0	--	--	--	--	--	--	--	--	--	--	--	--	myosin light chain kinase, smooth muscle [Trichinella spiralis].	--
EFV46345.1	498	0	0	0	0	0	0	0	0	0	--	--	--	--	--	--	--	--	--	--	--	--	conserved domain protein [Trichinella spiralis].	--
EFV46346.1	560	14	0.4357	1.91522	0	0	0	1	0.1286	0.148906	-10.9033	Down	9.99878e-05	0.000161866	3.68486	Up	0.00151166	0.00215319	-7.21826	Down	0.491114	0.5421	conserved hypothetical protein [Trichinella spiralis].	--
EFV46347.1	360	0	0	0	0	0	0	0	0	0	--	--	--	--	--	--	--	--	--	--	--	--	conserved hypothetical protein [Trichinella spiralis].	--
EFV46348.1	689	0	0	0	0	0	0	0	0	0	--	--	--	--	--	--	--	--	--	--	--	--	eukaryotic translation initiation factor 2C 1 [Trichinellaspiralis].	B7Q811_IXOSC Translation initiation factor 2C, putative OS=Ixodes scapularis GN=IscW_ISCW011768 PE=4 SV=1
EFV46349.1	820	0	0	0	0	0	0	0	0	0	--	--	--	--	--	--	--	--	--	--	--	--	innexin-11 [Trichinella spiralis].	A8QED4_BRUMA Innexin inx-10, putative OS=Brugia malayi GN=Bm1_51095 PE=4 SV=1
EFV46350.1	688	0	0	0	16	0.3198	1.90493	52	0.3634	6.30254	10.8955	Up	8.55664e-06	1.49927e-05	-12.6212	Down	2.23104e-17	6.89285e-17	-1.7262	Down	6.47454e-06	1.24556e-05	conserved hypothetical protein [Trichinella spiralis].	--
EFV46351.1	587	0	0	0	0	0	0	0	0	0	--	--	--	--	--	--	--	--	--	--	--	--	putative PAN domain protein [Trichinella spiralis].	--
EFV46352.1	347	0	0	0	0	0	0	0	0	0	--	--	--	--	--	--	--	--	--	--	--	--	putative ribosome-binding factor A [Trichinella spiralis].	--
EFV46353.1	607	17	0.3937	2.14555	0	0	0	4	0.374	0.549505	-11.0671	Down	1.37953e-05	2.38897e-05	1.96497	Up	0.00791158	0.0106644	-9.10199	Down	0.05976	0.0810593	conserved hypothetical protein [Trichinella spiralis].	B5DHX1_DROPS GA27745 OS=Drosophila pseudoobscura pseudoobscura GN=GA27745 PE=4 SV=1
EFV46354.1	510	0	0	0	0	0	0	0	0	0	--	--	--	--	--	--	--	--	--	--	--	--	putative protein argonaute [Trichinella spiralis].	C5X8G4_SORBI Putative uncharacterized protein Sb02g032980 OS=Sorghum bicolor GN=Sb02g032980 PE=4 SV=1
EFV46355.1	310	0	0	0	0	0	0	0	0	0	--	--	--	--	--	--	--	--	--	--	--	--	conserved hypothetical protein [Trichinella spiralis].	--
EFV46356.1	391	0	0	0	0	0	0	0	0	0	--	--	--	--	--	--	--	--	--	--	--	--	conserved hypothetical protein [Trichinella spiralis].	A7SUZ6_NEMVE Predicted protein (Fragment) OS=Nematostella vectensis GN=v1g133330 PE=4 SV=1
EFV46357.1	606	0	0	0	0	0	0	0	0	0	--	--	--	--	--	--	--	--	--	--	--	--	conserved hypothetical protein [Trichinella spiralis].	B5DHX1_DROPS GA27745 OS=Drosophila pseudoobscura pseudoobscura GN=GA27745 PE=4 SV=1
EFV46358.1	824	2	0.1796	0.185944	0	0	0	0	0	0	-7.53872	Down	0.27594	0.310841	7.53799	Up	0.28319	0.315786	--	--	--	--	conserved hypothetical protein [Trichinella spiralis].	--
EFV46359.1	689	1690	0.6807	187.908	532	0.6647	63.247	937	0.6604	113.402	-1.57096	Down	1.45071e-123	9.94449e-123	0.728405	Up	0	0	-0.842379	Down	5.24092e-28	2.17842e-27	beta-parvin [Trichinella spiralis].	C3ZPQ3_BRAFL Putative uncharacterized protein OS=Branchiostoma floridae GN=BRAFLDRAFT_80141 PE=4 SV=1
EFV46360.1	733	0	0	0	0	0	0	0	0	0	--	--	--	--	--	--	--	--	--	--	--	--	putative protein tag-76 [Trichinella spiralis].	TAG76_CAEEL Putative protein tag-76 OS=Caenorhabditis elegans GN=tag-76 PE=2 SV=2
EFV46361.1	433	0	0	0	0	0	0	0	0	0	--	--	--	--	--	--	--	--	--	--	--	--	conserved hypothetical protein [Trichinella spiralis].	--
EFV46362.1	471	0	0	0	0	0	0	0	0	0	--	--	--	--	--	--	--	--	--	--	--	--	conserved hypothetical protein [Trichinella spiralis].	--
EFV46363.1	455	0	0	0	0	0	0	0	0	0	--	--	--	--	--	--	--	--	--	--	--	--	glutaredoxin [Trichinella spiralis].	GLRX2_BOVIN Glutaredoxin-2, mitochondrial OS=Bos taurus GN=GLRX2 PE=2 SV=1
EFV46364.1	498	0	0	0	0	0	0	0	0	0	--	--	--	--	--	--	--	--	--	--	--	--	zinc finger protein [Trichinella spiralis].	A9X5H9_CIOSA Transposase OS=Ciona savignyi PE=4 SV=1
EFV46365.1	813	43	0.3284	4.05188	28	0.294	2.82108	14	0.2669	1.43595	-0.522346	Down	0.13664	0.164702	1.49641	Up	0.000353634	0.000527882	0.974244	Up	0.0364506	0.0509596	conserved hypothetical protein [Trichinella spiralis].	SKIL_MOUSE Ski-like protein OS=Mus musculus GN=Skil PE=2 SV=2
EFV46366.1	360	0	0	0	0	0	0	0	0	0	--	--	--	--	--	--	--	--	--	--	--	--	conserved hypothetical protein [Trichinella spiralis].	--
EFV46367.1	850	0	0	0	0	0	0	0	0	0	--	--	--	--	--	--	--	--	--	--	--	--	eukaryotic translation initiation factor 2C 1 [Trichinellaspiralis].	TAG76_CAEEL Putative protein tag-76 OS=Caenorhabditis elegans GN=tag-76 PE=2 SV=2
EFV46368.1	559	0	0	0	0	0	0	0	0	0	--	--	--	--	--	--	--	--	--	--	--	--	receptor-type tyrosine-protein phosphatase alpha [Trichinellaspiralis].	PTPRA_MOUSE Receptor-type tyrosine-protein phosphatase alpha OS=Mus musculus GN=Ptpra PE=1 SV=2
EFV46369.1	305	0	0	0	0	0	0	0	0	0	--	--	--	--	--	--	--	--	--	--	--	--	endothelin-converting enzyme 1 [Trichinella spiralis].	Q86RS4_MANSE Zinc metalloprotease OS=Manduca sexta PE=2 SV=1
EFV46370.1	758	0	0	0	0	0	0	0	0	0	--	--	--	--	--	--	--	--	--	--	--	--	eukaryotic translation initiation factor 2C 3 [Trichinellaspiralis].	TAG76_CAEEL Putative protein tag-76 OS=Caenorhabditis elegans GN=tag-76 PE=2 SV=2
EFV46371.1	993	0	0	0	0	0	0	0	0	0	--	--	--	--	--	--	--	--	--	--	--	--	conserved hypothetical protein [Trichinella spiralis].	--
EFV46372.1	955	48	0.5131	3.85049	39	0.3906	3.34509	28	0.378	2.44487	-0.202997	Down	0.51901	0.555477	0.65511	Up	0.055039	0.0686116	0.452291	Up	0.207132	0.256309	putative thioredoxin domain-containing protein 11 [Trichinellaspiralis].	TXD11_BOVIN Thioredoxin domain-containing protein 11 OS=Bos taurus GN=TXNDC11 PE=2 SV=1
EFV46373.1	363	0	0	0	0	0	0	0	0	0	--	--	--	--	--	--	--	--	--	--	--	--	putative supporter of activation of yellow protein [Trichinellaspiralis].	--
EFV46374.1	325	0	0	0	0	0	0	0	0	0	--	--	--	--	--	--	--	--	--	--	--	--	putative protein Ag2 [Trichinella spiralis].	--
EFV46375.1	1218	7	0.2077	0.44028	9	0.2241	0.605261	3416	0.33	233.868	0.459134	Up	0.533326	0.569806	-9.05323	Down	0	0	-8.59392	Down	0	0	putative collagen alpha-1(III) chain [Trichinella spiralis].	A8XXV5_CAEBR CBR-COL-60 protein OS=Caenorhabditis briggsae GN=Cbr-col-60 PE=4 SV=1
EFV46376.1	961	0	0	0	0	0	0	0	0	0	--	--	--	--	--	--	--	--	--	--	--	--	hypothetical protein Tsp_15959 [Trichinella spiralis].	--
EFV46377.1	356	11	0.6826	2.36713	2	0.3146	0.460179	0	0	0	-2.36287	Down	0.0181283	0.0244541	11.2082	Up	0.000803946	0.00116445	8.84605	Up	0.256754	0.304348	conserved hypothetical protein [Trichinella spiralis].	--
EFV46378.1	507	0	0	0	0	0	0	0	0	0	--	--	--	--	--	--	--	--	--	--	--	--	prolyl 4-hydroxylase subunit alpha-1 [Trichinella spiralis].	P4HA1_CAEEL Prolyl 4-hydroxylase subunit alpha-1 OS=Caenorhabditis elegans GN=dpy-18 PE=1 SV=2
EFV46379.1	572	0	0	0	0	0	0	0	0	0	--	--	--	--	--	--	--	--	--	--	--	--	conserved hypothetical protein [Trichinella spiralis].	--
EFV46380.1	869	0	0	0	0	0	0	0	0	0	--	--	--	--	--	--	--	--	--	--	--	--	conserved hypothetical protein [Trichinella spiralis].	--
EFV46381.1	523	0	0	0	0	0	0	0	0	0	--	--	--	--	--	--	--	--	--	--	--	--	hypothetical protein Tsp_15954 [Trichinella spiralis].	--
EFV46382.1	934	0	0	0	0	0	0	1	0.0803	0.0892799	--	--	--	--	-6.47971	Down	0.458472	0.493473	-6.48026	Down	0.491114	0.541651	conserved hypothetical protein [Trichinella spiralis].	--
EFV46383.1	883	0	0	0	69	0.3896	6.40082	17	0.2797	1.60542	12.644	Up	8.88178e-16	3.29766e-15	-10.6482	Down	3.49598e-06	6.08365e-06	1.99531	Up	3.1804e-08	6.93939e-08	decaprenyl-diphosphate synthase subunit 1 [Trichinella spiralis].	Q17IL0_AEDAE Trans-prenyltransferase OS=Aedes aegypti GN=AAEL002287 PE=3 SV=1
EFV46384.1	391	0	0	0	0	0	0	0	0	0	--	--	--	--	--	--	--	--	--	--	--	--	conserved hypothetical protein [Trichinella spiralis].	--
EFV46385.1	605	0	0	0	0	0	0	0	0	0	--	--	--	--	--	--	--	--	--	--	--	--	conserved hypothetical protein [Trichinella spiralis].	--
EFV46386.1	632	0	0	0	0	0	0	0	0	0	--	--	--	--	--	--	--	--	--	--	--	--	conserved hypothetical protein [Trichinella spiralis].	A8NVV4_BRUMA Conserved oligomeric Golgi complex component 6, putative OS=Brugia malayi GN=Bm1_11000 PE=4 SV=1
EFV46387.1	719	0	0	0	0	0	0	0	0	0	--	--	--	--	--	--	--	--	--	--	--	--	putative One cut domain family member 2 [Trichinella spiralis].	Q29CY1_DROPS GA15133 OS=Drosophila pseudoobscura pseudoobscura GN=GA15133 PE=3 SV=2
EFV46388.1	396	0	0	0	0	0	0	0	0	0	--	--	--	--	--	--	--	--	--	--	--	--	conserved hypothetical protein [Trichinella spiralis].	--
EFV46389.1	431	0	0	0	0	0	0	0	0	0	--	--	--	--	--	--	--	--	--	--	--	--	conserved hypothetical protein [Trichinella spiralis].	--
EFV46390.1	662	0	0	0	0	0	0	0	0	0	--	--	--	--	--	--	--	--	--	--	--	--	conserved hypothetical protein [Trichinella spiralis].	--
EFV46391.1	1091	0	0	0	0	0	0	0	0	0	--	--	--	--	--	--	--	--	--	--	--	--	receptor-type tyrosine-protein phosphatase alpha [Trichinellaspiralis].	A8PDA9_BRUMA Protein-tyrosine phosphatase containing protein OS=Brugia malayi GN=Bm1_22505 PE=4 SV=1
EFV46392.1	119	0	0	0	0	0	0	0	0	0	--	--	--	--	--	--	--	--	--	--	--	--	hypothetical protein Tsp_15943 [Trichinella spiralis].	--
EFV46393.1	721	0	0	0	0	0	0	0	0	0	--	--	--	--	--	--	--	--	--	--	--	--	conserved hypothetical protein [Trichinella spiralis].	--
EFV46394.1	360	0	0	0	0	0	0	0	0	0	--	--	--	--	--	--	--	--	--	--	--	--	conserved hypothetical protein [Trichinella spiralis].	--
EFV46395.1	123	0	0	0	0	0	0	0	0	0	--	--	--	--	--	--	--	--	--	--	--	--	conserved hypothetical protein [Trichinella spiralis].	--
EFV46396.1	611	0	0	0	0	0	0	0	0	0	--	--	--	--	--	--	--	--	--	--	--	--	conserved hypothetical protein [Trichinella spiralis].	Q4RTH9_TETNG Chromosome 1 SCAF14998, whole genome shotgun sequence OS=Tetraodon nigroviridis GN=GSTENG00029242001 PE=3 SV=1
EFV46397.1	378	0	0	0	0	0	0	0	0	0	--	--	--	--	--	--	--	--	--	--	--	--	minichromosome maintenance protein MCM [Trichinella spiralis].	MCM7_XENTR DNA replication licensing factor mcm7 OS=Xenopus tropicalis GN=mcm7 PE=2 SV=1
EFV46398.1	359	0	0	0	0	0	0	0	0	0	--	--	--	--	--	--	--	--	--	--	--	--	zinc finger protein [Trichinella spiralis].	A9X5I0_DANRE Transposase OS=Danio rerio PE=4 SV=1
EFV46399.1	502	0	0	0	0	0	0	0	0	0	--	--	--	--	--	--	--	--	--	--	--	--	zinc finger protein [Trichinella spiralis].	SCND3_HUMAN SCAN domain-containing protein 3 OS=Homo sapiens GN=SCAND3 PE=2 SV=1
EFV46400.1	429	0	0	0	1	0.1748	0.190937	1	0.1748	0.194376	7.57695	Up	0.467106	0.504119	-7.60216	Down	0.458472	0.493199	-0.025756	Down	0.986328	0.98707	putative E3 ubiquitin-protein ligase BRE1 [Trichinella spiralis].	B9QNE0_TOXGO Zinc finger (C3HC4 RING finger) protein OS=Toxoplasma gondii VEG GN=TGVEG_037050 PE=4 SV=1
EFV46401.1	584	0	0	0	0	0	0	0	0	0	--	--	--	--	--	--	--	--	--	--	--	--	serine/threonine-protein kinase grp [Trichinella spiralis].	CHK1_DROME Serine/threonine-protein kinase grp OS=Drosophila melanogaster GN=grp PE=1 SV=2
EFV46402.1	904	0	0	0	0	0	0	0	0	0	--	--	--	--	--	--	--	--	--	--	--	--	hypothetical protein Tsp_15933 [Trichinella spiralis].	--
EFV46403.1	473	90	0.7822	14.5767	87	0.6068	15.0663	89	0.6237	15.6902	0.047654	Up	0.824086	0.844782	-0.106378	Down	0.620052	0.648952	-0.0585459	Down	0.787788	0.815628	conserved hypothetical protein [Trichinella spiralis].	--
EFV46404.1	678	0	0	0	0	0	0	0	0	0	--	--	--	--	--	--	--	--	--	--	--	--	hypothetical protein Tsp_15931 [Trichinella spiralis].	--
EFV46405.1	366	0	0	0	0	0	0	0	0	0	--	--	--	--	--	--	--	--	--	--	--	--	conserved hypothetical protein [Trichinella spiralis].	--
EFV46406.1	876	0	0	0	0	0	0	0	0	0	--	--	--	--	--	--	--	--	--	--	--	--	conserved domain protein [Trichinella spiralis].	--
EFV46407.1	808	0	0	0	0	0	0	0	0	0	--	--	--	--	--	--	--	--	--	--	--	--	eukaryotic translation initiation factor 2C 3 [Trichinellaspiralis].	TAG76_CAEEL Putative protein tag-76 OS=Caenorhabditis elegans GN=tag-76 PE=2 SV=2
EFV46408.1	822	14	0.4051	1.30477	0	0	0	0	0	0	-10.3496	Down	9.99878e-05	0.000161847	10.3489	Up	0.000113835	0.000174556	--	--	--	--	conserved hypothetical protein [Trichinella spiralis].	--
EFV46409.1	411	0	0	0	0	0	0	0	0	0	--	--	--	--	--	--	--	--	--	--	--	--	histone H3, embryonic [Trichinella spiralis].	Q967I1_TRISP Histone H3 OS=Trichinella spiralis PE=2 SV=1
EFV46410.1	128	0	0	0	0	0	0	0	0	0	--	--	--	--	--	--	--	--	--	--	--	--	hypothetical protein Tsp_15924 [Trichinella spiralis].	H2B_RHASC Histone H2B OS=Rhacophorus schlegelii GN=histh2b PE=1 SV=3
EFV46411.1	629	0	0	0	0	0	0	0	0	0	--	--	--	--	--	--	--	--	--	--	--	--	amyloid beta A4 protein [Trichinella spiralis].	A4_RAT Amyloid beta A4 protein OS=Rattus norvegicus GN=App PE=1 SV=2
EFV46412.1	604	0	0	0	0	0	0	0	0	0	--	--	--	--	--	--	--	--	--	--	--	--	conserved hypothetical protein [Trichinella spiralis].	--
EFV46413.1	380	0	0	0	0	0	0	0	0	0	--	--	--	--	--	--	--	--	--	--	--	--	UDP-N-acetylglucosamine 2-epimerase [Trichinella spiralis].	--
EFV46414.1	789	0	0	0	0	0	0	0	0	0	--	--	--	--	--	--	--	--	--	--	--	--	hypothetical protein Tsp_15919 [Trichinella spiralis].	--
EFV46415.1	994	0	0	0	0	0	0	0	0	0	--	--	--	--	--	--	--	--	--	--	--	--	conserved hypothetical protein [Trichinella spiralis].	--
EFV46416.1	306	154	0.9673	38.5548	1511	0.9869	404.474	767	0.7288	209.014	3.39107	Up	1.62537e-13	5.15379e-13	-2.43879	Down	2.24342e-110	1.17617e-109	0.952449	Up	0	0	conserved hypothetical protein [Trichinella spiralis].	--
EFV46417.1	688	0	0	0	0	0	0	0	0	0	--	--	--	--	--	--	--	--	--	--	--	--	conserved hypothetical protein [Trichinella spiralis].	B7P2T5_IXOSC 39S ribosomal protein L44, putative OS=Ixodes scapularis GN=IscW_ISCW001813 PE=4 SV=1
EFV46418.1	444	6	0.5405	1.03525	5	0.2387	0.922432	154	0.5833	28.9227	-0.166471	Down	0.866298	0.883963	-4.80432	Down	2.41662e-41	9.18113e-41	-4.97061	Down	3.01842e-40	1.3892e-39	conserved hypothetical protein [Trichinella spiralis].	C5XDG0_SORBI Putative uncharacterized protein Sb02g006760 OS=Sorghum bicolor GN=Sb02g006760 PE=4 SV=1
EFV46419.1	541	0	0	0	0	0	0	0	0	0	--	--	--	--	--	--	--	--	--	--	--	--	hypothetical protein Tsp_15914 [Trichinella spiralis].	--
EFV46420.1	359	2	0.4123	0.42679	0	0	0	0	0	0	-8.73738	Down	0.27594	0.311256	8.73666	Up	0.28319	0.31628	--	--	--	--	conserved hypothetical protein [Trichinella spiralis].	--
EFV46421.1	498	0	0	0	0	0	0	0	0	0	--	--	--	--	--	--	--	--	--	--	--	--	conserved hypothetical protein [Trichinella spiralis].	--
EFV46422.1	936	0	0	0	0	0	0	0	0	0	--	--	--	--	--	--	--	--	--	--	--	--	conserved hypothetical protein [Trichinella spiralis].	--
EFV46423.1	579	114	0.9758	15.0836	160	0.9637	22.6354	111	0.8307	15.9862	0.585602	Up	0.000856144	0.00128841	-0.0840231	Down	0.660434	0.687238	0.501756	Up	0.00463536	0.00713599	hypothetical protein Tsp_15910 [Trichinella spiralis].	--
EFV46424.1	300	1	0.2433	0.255363	0	0	0	1	0.24	0.277958	-7.9964	Down	0.534014	0.570271	-0.122497	Down	0.936122	0.942096	-8.11872	Down	0.491114	0.545723	conserved hypothetical protein [Trichinella spiralis].	--
EFV46425.1	793	0	0	0	0	0	0	0	0	0	--	--	--	--	--	--	--	--	--	--	--	--	putative TBC1 domain family member 14 [Trichinella spiralis].	TBC12_HUMAN TBC1 domain family member 12 OS=Homo sapiens GN=TBC1D12 PE=1 SV=3
EFV46426.1	808	10	0.2129	0.948129	0	0	0	2	0.1819	0.206404	-9.88894	Down	0.0014025	0.00206981	2.19943	Up	0.0331088	0.0422242	-7.68933	Down	0.243364	0.292781	conserved hypothetical protein [Trichinella spiralis].	--
EFV46427.1	637	0	0	0	0	0	0	0	0	0	--	--	--	--	--	--	--	--	--	--	--	--	conserved hypothetical protein [Trichinella spiralis].	C7XWF4_9LACO Transcription accessory protein OS=Lactobacillus coleohominis 101-4-CHN GN=HMPREF0501_01219 PE=4 SV=1
EFV46428.1	854	0	0	0	0	0	0	0	0	0	--	--	--	--	--	--	--	--	--	--	--	--	neurocalcin protein [Trichinella spiralis].	NCAH_DROME Neurocalcin homolog OS=Drosophila melanogaster GN=Nca PE=1 SV=2
EFV46429.1	960	0	0	0	2	0.076	0.17065	0	0	0	7.4149	Up	0.22574	0.260303	--	--	--	--	7.4149	Up	0.256754	0.302434	hypothetical protein Tsp_15904 [Trichinella spiralis].	--
EFV46430.1	1120	18	0.1929	1.23121	16	0.1964	1.17017	71	0.1714	5.28617	-0.0733614	Down	0.890232	0.905717	-2.10232	Down	7.33198e-10	1.49337e-09	-2.1755	Down	7.16868e-10	1.67311e-09	conserved hypothetical protein [Trichinella spiralis].	--
EFV46431.1	453	0	0	0	0	0	0	0	0	0	--	--	--	--	--	--	--	--	--	--	--	--	conserved hypothetical protein [Trichinella spiralis].	--
EFV46432.1	342	0	0	0	0	0	0	0	0	0	--	--	--	--	--	--	--	--	--	--	--	--	conserved hypothetical protein [Trichinella spiralis].	--
EFV46433.1	544	0	0	0	0	0	0	0	0	0	--	--	--	--	--	--	--	--	--	--	--	--	conserved hypothetical protein [Trichinella spiralis].	B8MI73_TALSN Putative uncharacterized protein OS=Talaromyces stipitatus (strain ATCC 10500 / CBS 375.48 / QM 6759 / NRRL 1006) GN=TSTA_040370 PE=4 SV=1
EFV46434.1	1347	0	0	0	0	0	0	0	0	0	--	--	--	--	--	--	--	--	--	--	--	--	UDP-xylose and UDP-N-acetylglucosamine transporter [Trichinellaspiralis].	--
EFV46435.1	754	0	0	0	0	0	0	0	0	0	--	--	--	--	--	--	--	--	--	--	--	--	putative protein tag-76 [Trichinella spiralis].	TAG76_CAEEL Putative protein tag-76 OS=Caenorhabditis elegans GN=tag-76 PE=2 SV=2
EFV46436.1	338	0	0	0	0	0	0	0	0	0	--	--	--	--	--	--	--	--	--	--	--	--	putative PAN domain protein [Trichinella spiralis].	--
EFV46437.1	650	0	0	0	0	0	0	0	0	0	--	--	--	--	--	--	--	--	--	--	--	--	conserved hypothetical protein [Trichinella spiralis].	--
EFV46438.1	353	0	0	0	0	0	0	1	0.2125	0.236225	--	--	--	--	-7.88347	Down	0.458472	0.494887	-7.88402	Down	0.491114	0.544132	conserved hypothetical protein [Trichinella spiralis].	--
EFV46439.1	660	0	0	0	0	0	0	0	0	0	--	--	--	--	--	--	--	--	--	--	--	--	conserved hypothetical protein [Trichinella spiralis].	--
EFV46440.1	159	0	0	0	0	0	0	0	0	0	--	--	--	--	--	--	--	--	--	--	--	--	conserved hypothetical protein [Trichinella spiralis].	Q59KL1_CANAL Putative uncharacterized protein OS=Candida albicans GN=CaO19.6835 PE=4 SV=1
EFV46441.1	341	0	0	0	0	0	0	0	0	0	--	--	--	--	--	--	--	--	--	--	--	--	putative molybdopterin oxidoreductase [Trichinella spiralis].	--
EFV46442.1	189	0	0	0	0	0	0	0	0	0	--	--	--	--	--	--	--	--	--	--	--	--	conserved hypothetical protein [Trichinella spiralis].	--
EFV46443.1	802	0	0	0	0	0	0	0	0	0	--	--	--	--	--	--	--	--	--	--	--	--	conserved hypothetical protein [Trichinella spiralis].	C3ZMU2_BRAFL Putative uncharacterized protein OS=Branchiostoma floridae GN=BRAFLDRAFT_123438 PE=4 SV=1
EFV46444.1	760	0	0	0	0	0	0	0	0	0	--	--	--	--	--	--	--	--	--	--	--	--	ribosomal RNA small subunit methyltransferase F [Trichinellaspiralis].	NSUN5_HUMAN Putative methyltransferase NSUN5 OS=Homo sapiens GN=NSUN5 PE=1 SV=2
EFV46445.1	327	1	0.2294	0.234278	2	0.2324	0.50099	0	0	0	1.09656	Up	0.57608	0.607462	7.87135	Up	0.543328	0.577204	8.96864	Up	0.256754	0.305191	conserved hypothetical protein [Trichinella spiralis].	--
EFV46446.1	1102	375	0.5662	26.0692	321	0.4764	23.86	532	0.4492	40.256	-0.127754	Down	0.244814	0.281481	-0.627033	Down	8.0385e-11	1.68484e-10	-0.754609	Down	5.61564e-14	1.89289e-13	thioredoxin domain-containing protein 9 [Trichinella spiralis].	B7FMC0_MEDTR Putative uncharacterized protein OS=Medicago truncatula PE=2 SV=1
EFV46447.1	857	26	0.4574	2.32419	4	0.2019	0.382319	0	0	0	-2.60388	Down	7.28102e-05	0.00011927	11.1818	Up	4.57586e-08	8.70074e-08	8.57863	Up	0.0653396	0.0875826	putative L-amino-acid oxidase [Trichinella spiralis].	--
EFV46448.1	537	0	0	0	0	0	0	0	0	0	--	--	--	--	--	--	--	--	--	--	--	--	DREV methyltransferase superfamily protein [Trichinella spiralis].	C3ZBH4_BRAFL Putative uncharacterized protein OS=Branchiostoma floridae GN=BRAFLDRAFT_260172 PE=4 SV=1
EFV46449.1	417	0	0	0	0	0	0	0	0	0	--	--	--	--	--	--	--	--	--	--	--	--	hypothetical protein Tsp_15882 [Trichinella spiralis].	--
EFV46450.1	337	0	0	0	0	0	0	0	0	0	--	--	--	--	--	--	--	--	--	--	--	--	conserved hypothetical protein [Trichinella spiralis].	--
EFV46451.1	666	1	0.1096	0.115028	49	0.3814	6.02655	7	0.3423	0.876444	5.71127	Up	0.000569676	0.000873456	-2.92985	Down	0.0285446	0.036655	2.7816	Up	8.72088e-06	1.66232e-05	putative prolyl 4-hydroxylase subunit alpha-2 [Trichinellaspiralis].	P4HA2_CAEEL Prolyl 4-hydroxylase subunit alpha-2 OS=Caenorhabditis elegans GN=phy-2 PE=1 SV=1
EFV46452.1	321	0	0	0	0	0	0	0	0	0	--	--	--	--	--	--	--	--	--	--	--	--	conserved hypothetical protein [Trichinella spiralis].	--
EFV46453.1	921	2	0.1607	0.16636	4	0.2725	0.355752	8	0.3865	0.724321	1.09656	Up	0.400216	0.440802	-2.1225	Down	0.04737	0.0596767	-1.02576	Down	0.253068	0.303276	conserved hypothetical protein [Trichinella spiralis].	--
EFV46454.1	396	0	0	0	0	0	0	0	0	0	--	--	--	--	--	--	--	--	--	--	--	--	histone H2A [Trichinella spiralis].	A9UHP6_PENMO Histone H2A (Fragment) OS=Penaeus monodon PE=2 SV=1
EFV46455.1	396	0	0	0	0	0	0	0	0	0	--	--	--	--	--	--	--	--	--	--	--	--	conserved hypothetical protein [Trichinella spiralis].	--
EFV46456.1	615	0	0	0	0	0	0	0	0	0	--	--	--	--	--	--	--	--	--	--	--	--	transcriptional regulator ATRX [Trichinella spiralis].	ATRX_MOUSE Transcriptional regulator ATRX OS=Mus musculus GN=Atrx PE=1 SV=2
EFV46457.1	874	182	0.5892	15.9529	455	0.5904	42.6429	249	0.5515	23.7568	1.41849	Up	0	0	-0.574705	Down	3.94102e-05	6.3212e-05	0.843965	Up	0	0	conserved hypothetical protein [Trichinella spiralis].	--
EFV46458.1	1103	0	0	0	0	0	0	0	0	0	--	--	--	--	--	--	--	--	--	--	--	--	zinc finger protein [Trichinella spiralis].	C8YU65_CAERE DIE-1 (Fragment) OS=Caenorhabditis remanei GN=die-1 PE=2 SV=1
EFV46459.1	814	0	0	0	0	0	0	0	0	0	--	--	--	--	--	--	--	--	--	--	--	--	putative PAN domain protein [Trichinella spiralis].	--
EFV46460.1	716	0	0	0	0	0	0	0	0	0	--	--	--	--	--	--	--	--	--	--	--	--	conserved hypothetical protein [Trichinella spiralis].	F16A1_MOUSE UPF0518 protein FAM160A1 OS=Mus musculus GN=Fam160a1 PE=2 SV=2
EFV46461.1	226	0	0	0	0	0	0	0	0	0	--	--	--	--	--	--	--	--	--	--	--	--	hypothetical protein Tsp_15870 [Trichinella spiralis].	--
EFV46462.1	798	0	0	0	10	0.1967	1.02647	2	0.1842	0.208991	10.0035	Up	0.000671658	0.00101998	-7.70675	Down	0.21951	0.252135	2.29617	Up	0.0245122	0.0349825	solute carrier family 12 member 6 [Trichinella spiralis].	Q21977_CAEEL K+/cl-cotransporter protein 1, partially confirmed by transcript evidence OS=Caenorhabditis elegans GN=kcc-1 PE=1 SV=1
EFV46463.1	724	0	0	0	0	0	0	0	0	0	--	--	--	--	--	--	--	--	--	--	--	--	conserved hypothetical protein [Trichinella spiralis].	Q17II4_AEDAE Putative uncharacterized protein (Fragment) OS=Aedes aegypti GN=AAEL002356 PE=4 SV=1
EFV46464.1	493	0	0	0	0	0	0	0	0	0	--	--	--	--	--	--	--	--	--	--	--	--	conserved domain protein [Trichinella spiralis].	--
EFV46465.1	329	0	0	0	0	0	0	0	0	0	--	--	--	--	--	--	--	--	--	--	--	--	sodium/potassium-transporting ATPase subunit beta-2 [Trichinellaspiralis].	AT1B2_CAEEL Probable sodium/potassium-transporting ATPase subunit beta-2 OS=Caenorhabditis elegans GN=F55F3.3 PE=2 SV=1
EFV46466.1	425	4	0.5624	0.721024	76	0.8518	14.6478	8	0.7435	1.56965	4.34449	Up	5.2279e-05	8.67209e-05	-1.1225	Down	0.205746	0.239428	3.22217	Up	4.8775e-06	9.4792e-06	putative autotransporter [Trichinella spiralis].	--
EFV46467.1	1088	10	0.3006	0.704125	6	0.1507	0.45172	2	0.1351	0.153286	-0.640402	Down	0.406432	0.446447	2.19943	Up	0.0331088	0.0422481	1.55921	Up	0.188745	0.234933	conserved hypothetical protein [Trichinella spiralis].	C3Y0J1_BRAFL Putative uncharacterized protein OS=Branchiostoma floridae GN=BRAFLDRAFT_126823 PE=4 SV=1
EFV46468.1	682	0	0	0	0	0	0	0	0	0	--	--	--	--	--	--	--	--	--	--	--	--	conserved hypothetical protein [Trichinella spiralis].	AGO3_DANRE Protein argonaute-3 OS=Danio rerio GN=eif2c3 PE=3 SV=1
EFV46469.1	376	0	0	0	0	0	0	0	0	0	--	--	--	--	--	--	--	--	--	--	--	--	conserved hypothetical protein [Trichinella spiralis].	--
EFV46470.1	753	0	0	0	7	0.2112	0.761466	0	0	0	9.57263	Up	0.00595074	0.00837592	--	--	--	--	9.57263	Up	0.00838812	0.0126311	putative KRAB-A domain-containing protein 2 [Trichinella spiralis].	KRBA2_HUMAN KRAB-A domain-containing protein 2 OS=Homo sapiens GN=KRBA2 PE=1 SV=1
EFV46471.1	344	0	0	0	0	0	0	0	0	0	--	--	--	--	--	--	--	--	--	--	--	--	conserved hypothetical protein [Trichinella spiralis].	B3SAB0_TRIAD Putative uncharacterized protein OS=Trichoplax adhaerens GN=TRIADDRAFT_51010 PE=4 SV=1
EFV46472.1	552	0	0	0	0	0	0	0	0	0	--	--	--	--	--	--	--	--	--	--	--	--	putative integrase core domain protein [Trichinella spiralis].	A2TGR5_PATYE Polyprotein OS=Patinopecten yessoensis PE=4 SV=1
EFV46473.1	303	0	0	0	0	0	0	0	0	0	--	--	--	--	--	--	--	--	--	--	--	--	hypothetical protein Tsp_15858 [Trichinella spiralis].	--
EFV46474.1	573	0	0	0	0	0	0	0	0	0	--	--	--	--	--	--	--	--	--	--	--	--	hypothetical protein Tsp_15857 [Trichinella spiralis].	--
EFV46475.1	379	0	0	0	0	0	0	0	0	0	--	--	--	--	--	--	--	--	--	--	--	--	conserved hypothetical protein [Trichinella spiralis].	--
EFV46476.1	440	0	0	0	0	0	0	0	0	0	--	--	--	--	--	--	--	--	--	--	--	--	conserved hypothetical protein [Trichinella spiralis].	--
EFV46477.1	502	0	0	0	0	0	0	0	0	0	--	--	--	--	--	--	--	--	--	--	--	--	hypothetical protein Tsp_15854 [Trichinella spiralis].	--
EFV46478.1	672	0	0	0	0	0	0	0	0	0	--	--	--	--	--	--	--	--	--	--	--	--	putative protein tag-76 [Trichinella spiralis].	TAG76_CAEEL Putative protein tag-76 OS=Caenorhabditis elegans GN=tag-76 PE=2 SV=2
EFV46479.1	627	0	0	0	4	0.2695	0.522564	4	0.4051	0.531977	9.02946	Up	0.0527222	0.0671312	-9.05467	Down	0.0503194	0.0631811	-0.025756	Down	0.977992	0.988921	conserved hypothetical protein [Trichinella spiralis].	A7SE42_NEMVE Predicted protein OS=Nematostella vectensis GN=v1g210850 PE=4 SV=1
EFV46480.1	353	0	0	0	0	0	0	0	0	0	--	--	--	--	--	--	--	--	--	--	--	--	conserved hypothetical protein [Trichinella spiralis].	--
EFV46481.1	358	0	0	0	0	0	0	0	0	0	--	--	--	--	--	--	--	--	--	--	--	--	conserved hypothetical protein [Trichinella spiralis].	--
EFV46482.1	793	1	0.0946	0.0966063	0	0	0	0	0	0	-6.59405	Down	0.534014	0.569326	6.59332	Up	0.543328	0.577113	--	--	--	--	hypothetical protein Tsp_15849 [Trichinella spiralis].	--
EFV46483.1	360	0	0	0	0	0	0	0	0	0	--	--	--	--	--	--	--	--	--	--	--	--	conserved hypothetical protein [Trichinella spiralis].	--
EFV46484.1	312	8	0.7179	1.96433	0	0	0	2	0.4712	0.534535	-10.9398	Down	0.00525266	0.00743205	1.8775	Up	0.0888192	0.108157	-9.06214	Down	0.243364	0.296156	protein FAM36A [Trichinella spiralis].	--
EFV46485.1	701	2	0.2111	0.21857	2	0.2111	0.2337	0	0	0	0.0965636	Up	0.93744	0.944008	7.77122	Up	0.28319	0.315268	7.86852	Up	0.256754	0.302541	conserved hypothetical protein [Trichinella spiralis].	--
EFV46486.1	849	0	0	0	0	0	0	0	0	0	--	--	--	--	--	--	--	--	--	--	--	--	hypothetical protein Tsp_15845 [Trichinella spiralis].	--
EFV46487.1	510	4501	0.9941	676.11	7638	0.9824	1226.75	15719	0.9941	2570.13	0.859513	Up	2.21212e-11	5.01644e-11	-1.92669	Down	0	0	-1.067	Down	0	0	conserved hypothetical protein [Trichinella spiralis].	--
EFV46488.1	542	0	0	0	2	0.1863	0.302258	0	0	0	8.23964	Up	0.22574	0.263042	--	--	--	--	8.23964	Up	0.256754	0.307057	UDP-N-acetylglucosamine 2-epimerase [Trichinella spiralis].	--
EFV46489.1	363	0	0	0	0	0	0	0	0	0	--	--	--	--	--	--	--	--	--	--	--	--	putative ATP synthase F1, delta subunit [Trichinella spiralis].	--
EFV46490.1	693	0	0	0	0	0	0	0	0	0	--	--	--	--	--	--	--	--	--	--	--	--	conserved hypothetical protein [Trichinella spiralis].	Q2MGA5_ANTMY Polyprotein OS=Antheraea mylitta PE=4 SV=1
EFV46491.1	414	0	0	0	0	0	0	0	0	0	--	--	--	--	--	--	--	--	--	--	--	--	ubiquitin associated and SH3 domain-containing protein B[Trichinella spiralis].	Q7YTB0_BOMMO Ecdysteroid-phosphate phosphatase OS=Bombyx mori PE=1 SV=1
EFV46492.1	518	0	0	0	0	0	0	0	0	0	--	--	--	--	--	--	--	--	--	--	--	--	hypothetical protein Tsp_15839 [Trichinella spiralis].	--
EFV46493.1	665	0	0	0	0	0	0	0	0	0	--	--	--	--	--	--	--	--	--	--	--	--	zinc finger protein [Trichinella spiralis].	A9X5H9_CIOSA Transposase OS=Ciona savignyi PE=4 SV=1
EFV46494.1	579	0	0	0	0	0	0	0	0	0	--	--	--	--	--	--	--	--	--	--	--	--	conserved hypothetical protein [Trichinella spiralis].	--
EFV46495.1	687	0	0	0	0	0	0	0	0	0	--	--	--	--	--	--	--	--	--	--	--	--	conserved hypothetical protein [Trichinella spiralis].	--
EFV46496.1	812	0	0	0	0	0	0	0	0	0	--	--	--	--	--	--	--	--	--	--	--	--	ATP-dependent helicase, DEAD/DEAH-box family [Trichinellaspiralis].	A8NWC9_BRUMA ATP-dependent helicase DDX1, putative OS=Brugia malayi GN=Bm1_11355 PE=4 SV=1
EFV46497.1	347	0	0	0	0	0	0	0	0	0	--	--	--	--	--	--	--	--	--	--	--	--	TRAP transporter, 4TM/12TM fusion protein [Trichinella spiralis].	--
EFV46498.1	896	0	0	0	0	0	0	0	0	0	--	--	--	--	--	--	--	--	--	--	--	--	conserved hypothetical protein [Trichinella spiralis].	A8PLY6_BRUMA B-box zinc finger family protein OS=Brugia malayi GN=Bm1_29655 PE=4 SV=1
EFV46499.1	372	0	0	0	0	0	0	0	0	0	--	--	--	--	--	--	--	--	--	--	--	--	conserved hypothetical protein [Trichinella spiralis].	--
EFV46500.1	175	0	0	0	0	0	0	0	0	0	--	--	--	--	--	--	--	--	--	--	--	--	conserved hypothetical protein [Trichinella spiralis].	A8Q5G4_BRUMA Senescence-associated protein, putative (Fragment) OS=Brugia malayi GN=Bm1_44325 PE=4 SV=1
EFV46501.1	681	0	0	0	0	0	0	0	0	0	--	--	--	--	--	--	--	--	--	--	--	--	conserved hypothetical protein [Trichinella spiralis].	A7SE42_NEMVE Predicted protein OS=Nematostella vectensis GN=v1g210850 PE=4 SV=1
EFV46502.1	370	0	0	0	0	0	0	0	0	0	--	--	--	--	--	--	--	--	--	--	--	--	hypothetical protein Tsp_15828 [Trichinella spiralis].	--
EFV46503.1	391	0	0	0	0	0	0	0	0	0	--	--	--	--	--	--	--	--	--	--	--	--	conserved hypothetical protein [Trichinella spiralis].	--
EFV46504.1	1101	0	0	0	0	0	0	0	0	0	--	--	--	--	--	--	--	--	--	--	--	--	hypothetical protein Tsp_15826 [Trichinella spiralis].	--
EFV46505.1	383	0	0	0	26	0.9608	5.5606	3	0.5718	0.653165	12.441	Up	5.94606e-09	1.22297e-08	-9.35075	Down	0.105098	0.12665	3.08972	Up	8.2072e-05	0.000145339	conserved hypothetical protein [Trichinella spiralis].	--
EFV46506.1	397	0	0	0	0	0	0	0	0	0	--	--	--	--	--	--	--	--	--	--	--	--	conserved hypothetical protein [Trichinella spiralis].	--
EFV46507.1	541	4	0.2791	0.566424	0	0	0	0	0	0	-9.14574	Down	0.0736776	0.0919252	9.14501	Up	0.0769328	0.0944802	--	--	--	--	hypothetical protein Tsp_15823 [Trichinella spiralis].	C7YNQ0_FUSSO Predicted protein OS=Nectria haematococca mpVI 77-13-4 GN=NECHADRAFT_68667 PE=4 SV=1
EFV46508.1	796	0	0	0	2	0.1106	0.205809	118	0.4095	12.3615	7.68516	Up	0.22574	0.262974	-13.593	Down	1.72909e-38	6.44808e-38	-5.9084	Down	1.94436e-33	8.45439e-33	conserved hypothetical protein [Trichinella spiralis].	--
EFV46509.1	363	0	0	0	0	0	0	0	0	0	--	--	--	--	--	--	--	--	--	--	--	--	hypothetical protein Tsp_15820 [Trichinella spiralis].	--
EFV46510.1	444	0	0	0	0	0	0	0	0	0	--	--	--	--	--	--	--	--	--	--	--	--	phosphoglycerate mutase family protein [Trichinella spiralis].	--
EFV46511.1	362	0	0	0	0	0	0	0	0	0	--	--	--	--	--	--	--	--	--	--	--	--	hypothetical protein Tsp_15819 [Trichinella spiralis].	--
EFV46512.1	663	0	0	0	0	0	0	0	0	0	--	--	--	--	--	--	--	--	--	--	--	--	eukaryotic translation initiation factor 2C 3 [Trichinellaspiralis].	TAG76_CAEEL Putative protein tag-76 OS=Caenorhabditis elegans GN=tag-76 PE=2 SV=2
EFV46513.1	592	0	0	0	0	0	0	0	0	0	--	--	--	--	--	--	--	--	--	--	--	--	conserved hypothetical protein [Trichinella spiralis].	SENP_CAEEL Sentrin-specific protease OS=Caenorhabditis elegans GN=ulp-1 PE=2 SV=3
EFV46514.1	710	0	0	0	0	0	0	0	0	0	--	--	--	--	--	--	--	--	--	--	--	--	eukaryotic translation initiation factor 2C 2 [Trichinellaspiralis].	AGO3_MOUSE Protein argonaute-3 OS=Mus musculus GN=Eif2c3 PE=2 SV=1
EFV46515.1	581	6	0.4182	0.791141	28	0.8193	3.94756	4	0.401	0.574096	2.31896	Up	7.19608e-05	0.000118007	0.462465	Up	0.648454	0.675861	2.7816	Up	5.79916e-05	0.00010425	putative serine/threonine-protein phosphatase 1 regulatory subunit10 [Trichinella spiralis].	--
EFV46516.1	475	0	0	0	0	0	0	0	0	0	--	--	--	--	--	--	--	--	--	--	--	--	conserved hypothetical protein [Trichinella spiralis].	--
EFV46517.1	979	13	0.5169	1.01728	41	0.2094	3.43043	84	0.716	7.15479	1.75368	Up	4.1105e-05	6.87679e-05	-2.81437	Down	1.69235e-15	5.04359e-15	-1.06052	Down	7.29798e-05	0.000129721	conserved hypothetical protein [Trichinella spiralis].	--
EFV46518.1	1003	0	0	0	0	0	0	0	0	0	--	--	--	--	--	--	--	--	--	--	--	--	chymotrypsinogen B [Trichinella spiralis].	B0F9T5_TRISP Putative serine protease OS=Trichinella spiralis PE=2 SV=1
EFV46519.1	516	36	0.5872	5.3448	7	0.4167	1.11121	50	0.3643	8.08018	-2.26601	Down	1.43169e-05	2.47677e-05	-0.596428	Down	0.0575392	0.0716493	-2.86226	Down	1.61396e-09	3.71407e-09	conserved hypothetical protein [Trichinella spiralis].	A8XXH9_CAEBR Putative uncharacterized protein OS=Caenorhabditis briggsae GN=CBG20301 PE=4 SV=1
EFV46520.1	531	11	0.4953	1.587	9	0.4859	1.38834	4	0.3183	0.628154	-0.192943	Down	0.779564	0.802246	1.33693	Up	0.109621	0.13182	1.14417	Up	0.190762	0.237044	conserved hypothetical protein [Trichinella spiralis].	--
EFV46521.1	434	1	0.1728	0.176518	1	0.1728	0.188737	0	0	0	0.0965636	Up	0.950132	0.955293	7.46294	Up	0.543328	0.578109	7.56023	Up	0.508966	0.559114	conserved hypothetical protein [Trichinella spiralis].	--
EFV46522.1	274	0	0	0	0	0	0	0	0	0	--	--	--	--	--	--	--	--	--	--	--	--	putative tripartite motif protein-containing protein 44[Trichinella spiralis].	--
EFV46523.1	354	0	0	0	0	0	0	0	0	0	--	--	--	--	--	--	--	--	--	--	--	--	conserved hypothetical protein [Trichinella spiralis].	--
EFV46524.1	476	0	0	0	0	0	0	0	0	0	--	--	--	--	--	--	--	--	--	--	--	--	conserved hypothetical protein [Trichinella spiralis].	--
EFV46525.1	306	0	0	0	0	0	0	0	0	0	--	--	--	--	--	--	--	--	--	--	--	--	conserved hypothetical protein [Trichinella spiralis].	--
EFV46526.1	652	0	0	0	0	0	0	0	0	0	--	--	--	--	--	--	--	--	--	--	--	--	phospholipase [Trichinella spiralis].	--
EFV46527.1	507	0	0	0	0	0	0	0	0	0	--	--	--	--	--	--	--	--	--	--	--	--	hypothetical protein Tsp_15803 [Trichinella spiralis].	--
EFV46528.1	613	454	0.8515	56.738	563	0.7227	75.2307	874	0.8336	118.892	0.407006	Up	7.23988e-06	1.27218e-05	-1.06744	Down	1.57331e-39	5.9094e-39	-0.660254	Down	1.02971e-17	3.80239e-17	conserved hypothetical protein [Trichinella spiralis].	--
EFV46529.1	401	1	0.187	0.191044	0	0	0	0	0	0	-7.57776	Down	0.534014	0.567445	7.57704	Up	0.543328	0.575311	--	--	--	--	putative immunoglobulin domain protein [Trichinella spiralis].	A8NFH0_BRUMA Immunoglobulin I-set domain containing protein OS=Brugia malayi GN=Bm1_01470 PE=4 SV=1
EFV46530.1	939	0	0	0	1	0.0777	0.0872332	11	0.1693	0.976849	6.4468	Up	0.467106	0.505492	-9.93144	Down	0.000290218	0.000434558	-3.48519	Down	0.00309202	0.00483505	hypothetical protein Tsp_15800 [Trichinella spiralis].	--
EFV46531.1	497	0	0	0	0	0	0	0	0	0	--	--	--	--	--	--	--	--	--	--	--	--	long-chain fatty acid transport protein 4 [Trichinella spiralis].	--
EFV46532.1	865	24	0.585	2.12556	86	0.4208	8.14385	152	0.4497	14.653	1.93787	Up	6.9444e-10	1.48014e-09	-2.78546	Down	1.22139e-26	4.14039e-26	-0.847419	Down	9.3001e-06	1.76564e-05	conserved hypothetical protein [Trichinella spiralis].	--
EFV46533.1	171	0	0	0	0	0	0	0	0	0	--	--	--	--	--	--	--	--	--	--	--	--	casein kinase I isoform gamma-3 [Trichinella spiralis].	KC1G3_BOVIN Casein kinase I isoform gamma-3 (Fragment) OS=Bos taurus GN=CSNK1G3 PE=2 SV=1
EFV46534.1	712	0	0	0	0	0	0	0	0	0	--	--	--	--	--	--	--	--	--	--	--	--	zinc finger protein [Trichinella spiralis].	A9X5H9_CIOSA Transposase OS=Ciona savignyi PE=4 SV=1
EFV46535.1	543	0	0	0	0	0	0	0	0	0	--	--	--	--	--	--	--	--	--	--	--	--	conserved hypothetical protein [Trichinella spiralis].	B3SDF3_TRIAD Putative uncharacterized protein OS=Trichoplax adhaerens GN=TRIADDRAFT_51202 PE=4 SV=1
EFV46536.1	755	0	0	0	0	0	0	0	0	0	--	--	--	--	--	--	--	--	--	--	--	--	putative protein tag-76 [Trichinella spiralis].	TAG76_CAEEL Putative protein tag-76 OS=Caenorhabditis elegans GN=tag-76 PE=2 SV=2
EFV46537.1	252	2	0.5873	0.608006	0	0	0	0	0	0	-9.24794	Down	0.27594	0.310117	9.24722	Up	0.28319	0.315009	--	--	--	--	DNA-binding protein D-ETS-3 [Trichinella spiralis].	ETS3_DROME DNA-binding protein D-ETS-3 OS=Drosophila melanogaster GN=Ets65A PE=2 SV=3
EFV46538.1	411	0	0	0	57	0.5231	11.36	150	0.6131	30.4334	13.4717	Up	8.88178e-16	3.29585e-15	-14.8928	Down	1.00538e-48	3.99649e-48	-1.42168	Down	2.25716e-11	5.56384e-11	peptide methionine sulfoxide reductase MsrB [Trichinella spiralis].	MSRB_PSEPW Peptide methionine sulfoxide reductase msrB OS=Pseudomonas putida (strain W619) GN=msrB PE=3 SV=1
EFV46539.1	428	0	0	0	0	0	0	0	0	0	--	--	--	--	--	--	--	--	--	--	--	--	hypothetical protein Tsp_15791 [Trichinella spiralis].	--
EFV46540.1	346	0	0	0	0	0	0	0	0	0	--	--	--	--	--	--	--	--	--	--	--	--	conserved hypothetical protein [Trichinella spiralis].	--
EFV46541.1	889	3	0.2092	0.258522	0	0	0	46	0.3318	4.31476	-8.01415	Down	0.142585	0.170832	-4.0611	Down	5.44638e-12	1.20152e-11	-12.0751	Down	9.32404e-15	3.26624e-14	conserved hypothetical protein [Trichinella spiralis].	--
EFV46542.1	354	0	0	0	0	0	0	0	0	0	--	--	--	--	--	--	--	--	--	--	--	--	gelsolin, cytoplasmic [Trichinella spiralis].	GELS_HOMAM Gelsolin, cytoplasmic OS=Homarus americanus PE=1 SV=1
EFV46543.1	392	0	0	0	0	0	0	0	0	0	--	--	--	--	--	--	--	--	--	--	--	--	conserved hypothetical protein [Trichinella spiralis].	--
EFV46544.1	346	0	0	0	0	0	0	0	0	0	--	--	--	--	--	--	--	--	--	--	--	--	conserved hypothetical protein [Trichinella spiralis].	--
EFV46545.1	415	0	0	0	0	0	0	0	0	0	--	--	--	--	--	--	--	--	--	--	--	--	conserved hypothetical protein [Trichinella spiralis].	--
EFV46546.1	687	53	0.77	5.91014	88	0.5226	10.4924	202	0.182	24.5186	0.828075	Up	0.0008132	0.0012257	-2.05279	Down	9.51718e-25	3.17466e-24	-1.22454	Down	4.45968e-12	1.16242e-11	conserved hypothetical protein [Trichinella spiralis].	--
EFV46547.1	794	0	0	0	0	0	0	0	0	0	--	--	--	--	--	--	--	--	--	--	--	--	NADH-cytochrome b5 reductase 2 [Trichinella spiralis].	B5X2Q9_SALSA NADH-cytochrome b5 reductase 1 OS=Salmo salar GN=NB5R1 PE=2 SV=1
EFV46548.1	357	53	0.8571	11.3733	14	0.6723	3.21223	9	0.7871	2.1022	-1.824	Down	4.16556e-06	7.41905e-06	2.4355	Up	2.01822e-06	3.53841e-06	0.611674	Up	0.328794	0.380385	tRNA (uracil-5-)-methyltransferase TRM9 [Trichinella spiralis].	B3MEC7_DROAN GF13009 OS=Drosophila ananassae GN=GF13009 PE=4 SV=1
EFV46549.1	620	0	0	0	0	0	0	0	0	0	--	--	--	--	--	--	--	--	--	--	--	--	conserved hypothetical protein [Trichinella spiralis].	Q32VU5_TRISP Newborn larvae-specific DNase II-11 OS=Trichinella spiralis PE=2 SV=1
EFV46550.1	1535	0	0	0	0	0	0	2	0.0489	0.108648	--	--	--	--	-6.76297	Down	0.21951	0.252971	-6.76352	Down	0.243364	0.294084	BTB/POZ domain-containing protein KCTD17 [Trichinella spiralis].	A7S880_NEMVE Predicted protein OS=Nematostella vectensis GN=v1g167625 PE=4 SV=1
EFV46551.1	609	0	0	0	2	0.243	0.269005	0	0	0	8.07149	Up	0.22574	0.26216	--	--	--	--	8.07149	Up	0.256754	0.305	conserved hypothetical protein [Trichinella spiralis].	Q6T9C1_DANRE RGS12TS-S OS=Danio rerio GN=rgs12 PE=2 SV=1
EFV46552.1	779	14	0.5918	1.37679	6	0.3068	0.630901	0	0	0	-1.12583	Down	0.108012	0.132187	10.4264	Up	0.000113835	0.000174635	9.30127	Up	0.0166278	0.024203	conserved hypothetical protein [Trichinella spiralis].	--
EFV46553.1	811	189	0.5734	17.8533	117	0.5425	11.8171	43	0.5203	4.42128	-0.595314	Down	0.00039463	0.000610191	2.01348	Up	9.65894e-14	2.61173e-13	1.41834	Up	5.57834e-09	1.2578e-08	conserved hypothetical protein [Trichinella spiralis].	--
EFV46554.1	303	0	0	0	0	0	0	0	0	0	--	--	--	--	--	--	--	--	--	--	--	--	hypothetical protein Tsp_15775 [Trichinella spiralis].	--
EFV46555.1	399	53	0.6942	10.1761	57	0.6642	11.7017	32	0.6591	6.68771	0.201533	Up	0.463702	0.504313	0.605423	Up	0.0599374	0.0745466	0.807134	Up	0.0102941	0.0153638	hypothetical protein Tsp_15774 [Trichinella spiralis].	--
EFV46556.1	573	0	0	0	0	0	0	0	0	0	--	--	--	--	--	--	--	--	--	--	--	--	conserved hypothetical protein [Trichinella spiralis].	Q8T8L6_CAEEL Guanylate cyclase OS=Caenorhabditis elegans PE=2 SV=1
EFV46557.1	879	0	0	0	0	0	0	0	0	0	--	--	--	--	--	--	--	--	--	--	--	--	conserved hypothetical protein [Trichinella spiralis].	--
EFV46558.1	435	3	0.3126	0.528337	0	0	0	3	0.4391	0.575086	-9.04531	Down	0.142585	0.171364	-0.122497	Down	0.90729	0.918944	-9.16763	Down	0.120596	0.155341	conserved hypothetical protein [Trichinella spiralis].	--
EFV46559.1	326	0	0	0	0	0	0	0	0	0	--	--	--	--	--	--	--	--	--	--	--	--	conserved hypothetical protein [Trichinella spiralis].	--
EFV46560.1	1106	1	0.0678	0.0692665	0	0	0	0	0	0	-6.11409	Down	0.534014	0.567311	6.11336	Up	0.543328	0.575176	--	--	--	--	conserved domain protein [Trichinella spiralis].	--
EFV46561.1	650	0	0	0	0	0	0	0	0	0	--	--	--	--	--	--	--	--	--	--	--	--	putative PAN domain protein [Trichinella spiralis].	--
EFV46562.1	1074	55	0.3696	3.92317	173	0.4283	13.1944	331	0.3715	25.6995	1.74983	Up	1.77636e-14	6.296e-14	-2.71182	Down	1.21516e-54	5.00797e-54	-0.961815	Down	3.1401e-13	9.50318e-13	conserved hypothetical protein [Trichinella spiralis].	--
EFV46563.1	505	127	0.9406	19.266	254	0.9366	41.1993	68	0.9307	11.2284	1.09656	Up	5.8864e-13	1.63982e-12	0.778725	Up	0.000256628	0.000385283	1.87547	Up	0	0	hypothetical protein Tsp_15766 [Trichinella spiralis].	--
EFV46564.1	540	22	0.4889	3.1211	5	0.3944	0.758444	3	0.2981	0.463263	-2.04094	Down	0.00166679	0.00243775	2.75197	Up	0.000267766	0.000401738	0.71121	Up	0.525614	0.571549	hypothetical protein Tsp_15765 [Trichinella spiralis].	--
EFV46565.1	348	0	0	0	0	0	0	0	0	0	--	--	--	--	--	--	--	--	--	--	--	--	O-acetylhomoserine aminocarboxypropyltransferase [Trichinellaspiralis].	--
EFV46566.1	837	0	0	0	0	0	0	0	0	0	--	--	--	--	--	--	--	--	--	--	--	--	hypothetical protein Tsp_15763 [Trichinella spiralis].	--
EFV46567.1	648	6	0.6142	0.709341	0	0	0	0	0	0	-9.47033	Down	0.0196724	0.0264156	9.46961	Up	0.0209	0.0271676	--	--	--	--	copper-transporting ATPase 1 [Trichinella spiralis].	ATP7A_RAT Copper-transporting ATPase 1 OS=Rattus norvegicus GN=Atp7a PE=1 SV=1
EFV46568.1	792	0	0	0	0	0	0	0	0	0	--	--	--	--	--	--	--	--	--	--	--	--	conserved hypothetical protein [Trichinella spiralis].	--
EFV46569.1	391	0	0	0	0	0	0	0	0	0	--	--	--	--	--	--	--	--	--	--	--	--	conserved hypothetical protein [Trichinella spiralis].	--
EFV46570.1	127	0	0	0	0	0	0	0	0	0	--	--	--	--	--	--	--	--	--	--	--	--	conserved hypothetical protein [Trichinella spiralis].	A8Q5G4_BRUMA Senescence-associated protein, putative (Fragment) OS=Brugia malayi GN=Bm1_44325 PE=4 SV=1
EFV46571.1	548	0	0	0	0	0	0	0	0	0	--	--	--	--	--	--	--	--	--	--	--	--	histone H4 [Trichinella spiralis].	H4_ASCSU Histone H4 OS=Ascaris suum PE=3 SV=2
EFV46572.1	300	0	0	0	0	0	0	0	0	0	--	--	--	--	--	--	--	--	--	--	--	--	conserved hypothetical protein [Trichinella spiralis].	B6ABF2_9CRYT Senescence-associated protein, putative OS=Cryptosporidium muris RN66 GN=CMU_008930 PE=4 SV=1
EFV46573.1	391	0	0	0	0	0	0	0	0	0	--	--	--	--	--	--	--	--	--	--	--	--	conserved hypothetical protein [Trichinella spiralis].	--
EFV46574.1	501	0	0	0	0	0	0	0	0	0	--	--	--	--	--	--	--	--	--	--	--	--	hypothetical protein Tsp_15755 [Trichinella spiralis].	--
EFV46575.1	565	0	0	0	10	0.6106	1.44977	0	0	0	10.5016	Up	0.000671658	0.0010201	--	--	--	--	10.5016	Up	0.00107684	0.0017512	conserved hypothetical protein [Trichinella spiralis].	--
EFV46576.1	687	2	0.2154	0.223024	8	0.3697	0.953851	2	0.214	0.242758	2.09656	Up	0.0509264	0.0651702	-0.122497	Down	0.920438	0.929899	1.97424	Up	0.0699748	0.0931946	putative Ulp1 protease family, C- catalytic domain protein[Trichinella spiralis].	SENP_CAEEL Sentrin-specific protease OS=Caenorhabditis elegans GN=ulp-1 PE=2 SV=3
EFV46577.1	414	0	0	0	0	0	0	0	0	0	--	--	--	--	--	--	--	--	--	--	--	--	putative two-component sensor histidine kinase VirA protein[Trichinella spiralis].	--
EFV46578.1	907	0	0	0	0	0	0	0	0	0	--	--	--	--	--	--	--	--	--	--	--	--	eukaryotic translation initiation factor 2C 1 [Trichinellaspiralis].	TAG76_CAEEL Putative protein tag-76 OS=Caenorhabditis elegans GN=tag-76 PE=2 SV=2
EFV46579.1	377	0	0	0	0	0	0	0	0	0	--	--	--	--	--	--	--	--	--	--	--	--	histone H3, embryonic [Trichinella spiralis].	Q967I1_TRISP Histone H3 OS=Trichinella spiralis PE=2 SV=1
EFV46580.1	638	0	0	0	0	0	0	0	0	0	--	--	--	--	--	--	--	--	--	--	--	--	26S protease regulatory subunit 6A [Trichinella spiralis].	A8NWT5_BRUMA 26S protease regulatory subunit 6A, putative OS=Brugia malayi GN=Bm1_11555 PE=3 SV=1
EFV46581.1	238	0	0	0	0	0	0	0	0	0	--	--	--	--	--	--	--	--	--	--	--	--	conserved hypothetical protein [Trichinella spiralis].	--
EFV46582.1	159	0	0	0	0	0	0	0	0	0	--	--	--	--	--	--	--	--	--	--	--	--	conserved hypothetical protein [Trichinella spiralis].	Q59KL1_CANAL Putative uncharacterized protein OS=Candida albicans GN=CaO19.6835 PE=4 SV=1
EFV46583.1	531	0	0	0	0	0	0	0	0	0	--	--	--	--	--	--	--	--	--	--	--	--	hypothetical protein Tsp_15746 [Trichinella spiralis].	--
EFV46584.1	441	0	0	0	0	0	0	0	0	0	--	--	--	--	--	--	--	--	--	--	--	--	salivary glue protein Sgs-3 [Trichinella spiralis].	--
EFV46585.1	669	0	0	0	0	0	0	0	0	0	--	--	--	--	--	--	--	--	--	--	--	--	conserved hypothetical protein [Trichinella spiralis].	--
EFV46586.1	420	0	0	0	0	0	0	0	0	0	--	--	--	--	--	--	--	--	--	--	--	--	conserved hypothetical protein [Trichinella spiralis].	--
EFV46587.1	212	0	0	0	0	0	0	0	0	0	--	--	--	--	--	--	--	--	--	--	--	--	conserved hypothetical protein [Trichinella spiralis].	B7PN87_IXOSC Putative uncharacterized protein (Fragment) OS=Ixodes scapularis GN=IscW_ISCW006502 PE=4 SV=1
EFV46588.1	1181	65	0.7714	4.2164	176	0.503	12.207	130	0.4217	9.17897	1.53363	Up	0	0	-1.1225	Down	1.3256e-07	2.48262e-07	0.411308	Up	0.0133844	0.0197851	conserved hypothetical protein [Trichinella spiralis].	--
EFV46589.1	159	0	0	0	0	0	0	0	0	0	--	--	--	--	--	--	--	--	--	--	--	--	serine/threonine-protein phosphatase PP2A regulatory subunit[Trichinella spiralis].	--
EFV46590.1	439	0	0	0	0	0	0	0	0	0	--	--	--	--	--	--	--	--	--	--	--	--	dachshund protein [Trichinella spiralis].	Q70WC8_CUPSA Dachshund (Fragment) OS=Cupiennius salei GN=dac PE=2 SV=1
EFV46591.1	654	0	0	0	0	0	0	0	0	0	--	--	--	--	--	--	--	--	--	--	--	--	eukaryotic translation initiation factor 2C 1 [Trichinellaspiralis].	TAG76_CAEEL Putative protein tag-76 OS=Caenorhabditis elegans GN=tag-76 PE=2 SV=2
EFV46592.1	609	5	0.3432	0.628972	45	0.578	6.05261	3	0.3645	0.410775	3.26649	Up	3.25054e-05	5.48085e-05	0.614468	Up	0.594842	0.624543	3.88113	Up	7.16194e-05	0.000127679	conserved hypothetical protein [Trichinella spiralis].	--
EFV46593.1	641	0	0	0	0	0	0	0	0	0	--	--	--	--	--	--	--	--	--	--	--	--	conserved hypothetical protein [Trichinella spiralis].	--
EFV46594.1	400	0	0	0	0	0	0	0	0	0	--	--	--	--	--	--	--	--	--	--	--	--	conserved hypothetical protein [Trichinella spiralis].	--
EFV46595.1	317	0	0	0	0	0	0	0	0	0	--	--	--	--	--	--	--	--	--	--	--	--	conserved hypothetical protein [Trichinella spiralis].	--
EFV46596.1	760	0	0	0	0	0	0	0	0	0	--	--	--	--	--	--	--	--	--	--	--	--	conserved hypothetical protein [Trichinella spiralis].	--
EFV46597.1	666	0	0	0	0	0	0	0	0	0	--	--	--	--	--	--	--	--	--	--	--	--	putative protein tag-76 [Trichinella spiralis].	B3SEP3_TRIAD Putative uncharacterized protein OS=Trichoplax adhaerens GN=TRIADDRAFT_62728 PE=4 SV=1
EFV46598.1	353	0	0	0	0	0	0	0	0	0	--	--	--	--	--	--	--	--	--	--	--	--	calmodulin [Trichinella spiralis].	CALM_MYXGL Calmodulin OS=Myxine glutinosa PE=2 SV=3
EFV46599.1	749	352	0.4526	36.0031	26	0.3845	2.8434	156	0.4473	17.3677	-3.66243	Down	9.21596e-70	5.28734e-69	1.05153	Up	1.28342e-13	3.38658e-13	-2.61072	Down	1.53346e-24	6.15095e-24	conserved hypothetical protein [Trichinella spiralis].	--
EFV46600.1	84	0	0	0	0	0	0	0	0	0	--	--	--	--	--	--	--	--	--	--	--	--	MLX-interacting protein (Transcriptional activator MondoA)[Trichinella spiralis].	--
EFV46601.1	561	0	0	0	0	0	0	0	0	0	--	--	--	--	--	--	--	--	--	--	--	--	putative trans-aconitate 2-methyltransferase [Trichinellaspiralis].	--
EFV46602.1	708	0	0	0	0	0	0	0	0	0	--	--	--	--	--	--	--	--	--	--	--	--	conserved hypothetical protein [Trichinella spiralis].	--
EFV46603.1	335	0	0	0	0	0	0	0	0	0	--	--	--	--	--	--	--	--	--	--	--	--	hypothetical protein Tsp_15726 [Trichinella spiralis].	--
EFV46604.1	866	0	0	0	0	0	0	0	0	0	--	--	--	--	--	--	--	--	--	--	--	--	conserved hypothetical protein [Trichinella spiralis].	Q27074_TRISP Antigen targeted by protective antibodies OS=Trichinella spiralis PE=2 SV=1
EFV46605.1	327	0	0	0	0	0	0	0	0	0	--	--	--	--	--	--	--	--	--	--	--	--	putative dehydrogenase [Trichinella spiralis].	--
EFV46606.1	467	0	0	0	0	0	0	0	0	0	--	--	--	--	--	--	--	--	--	--	--	--	conserved hypothetical protein [Trichinella spiralis].	--
EFV46607.1	403	0	0	0	0	0	0	0	0	0	--	--	--	--	--	--	--	--	--	--	--	--	conserved hypothetical protein [Trichinella spiralis].	--
EFV46608.1	222	0	0	0	0	0	0	0	0	0	--	--	--	--	--	--	--	--	--	--	--	--	conserved hypothetical protein [Trichinella spiralis].	--
EFV46609.1	328	0	0	0	0	0	0	0	0	0	--	--	--	--	--	--	--	--	--	--	--	--	conserved hypothetical protein [Trichinella spiralis].	--
EFV46610.1	495	0	0	0	0	0	0	0	0	0	--	--	--	--	--	--	--	--	--	--	--	--	general transcription factor II-I repeat domain-containing protein2A [Trichinella spiralis].	A9X5H4_AEDAE Transposase OS=Aedes aegypti PE=4 SV=1
EFV46611.1	234	0	0	0	0	0	0	0	0	0	--	--	--	--	--	--	--	--	--	--	--	--	conserved hypothetical protein [Trichinella spiralis].	--
EFV46612.1	661	9	0.4402	1.04308	0	0	0	288	0.2057	36.3322	-10.0266	Down	0.0027142	0.00392629	-5.1225	Down	9.60902e-79	4.48476e-78	-15.149	Down	1.50662e-88	8.80088e-88	conserved hypothetical protein [Trichinella spiralis].	--
EFV46613.1	323	0	0	0	3	0.5573	0.760792	0	0	0	9.57136	Up	0.109094	0.133005	--	--	--	--	9.57136	Up	0.129523	0.164923	hypothetical protein Tsp_15716 [Trichinella spiralis].	--
EFV46614.1	395	0	0	0	0	0	0	0	0	0	--	--	--	--	--	--	--	--	--	--	--	--	protein timeless [Trichinella spiralis].	Q3LGB9_XENLA XTimeless1 OS=Xenopus laevis GN=XTim1 PE=4 SV=1
EFV46615.1	618	0	0	0	2	0.2395	0.265087	0	0	0	8.05032	Up	0.22574	0.262634	--	--	--	--	8.05032	Up	0.256754	0.306176	conserved hypothetical protein [Trichinella spiralis].	--
EFV46616.1	552	3	0.3931	0.416352	16	0.7935	2.37426	22	0.6449	3.32341	2.5116	Up	0.00165823	0.00242708	-2.99697	Down	3.63822e-05	5.88985e-05	-0.485188	Down	0.309372	0.359291	putative acyl-CoA dehydrogenase [Trichinella spiralis].	--
EFV46617.1	592	0	0	0	0	0	0	0	0	0	--	--	--	--	--	--	--	--	--	--	--	--	DNA replication licensing factor Mcm2 [Trichinella spiralis].	B3RUX5_TRIAD Putative uncharacterized protein OS=Trichoplax adhaerens GN=TRIADDRAFT_63837 PE=3 SV=1
EFV46618.1	354	0	0	0	0	0	0	0	0	0	--	--	--	--	--	--	--	--	--	--	--	--	putative PR domain zinc finger protein 4 [Trichinella spiralis].	--
EFV46619.1	244	0	0	0	0	0	0	0	0	0	--	--	--	--	--	--	--	--	--	--	--	--	conserved hypothetical protein [Trichinella spiralis].	--
EFV46620.1	771	0	0	0	0	0	0	0	0	0	--	--	--	--	--	--	--	--	--	--	--	--	ornithine aminotransferase [Trichinella spiralis].	Q7Q2S8_ANOGA AGAP004793-PA OS=Anopheles gambiae GN=AGAP004793 PE=3 SV=4
EFV46621.1	438	0	0	0	1	0.1712	0.187014	12	0.1826	2.28459	7.547	Up	0.467106	0.506384	-11.1572	Down	0.000138952	0.000211611	-3.61072	Down	0.00164179	0.00263292	hypothetical protein Tsp_15708 [Trichinella spiralis].	--
EFV46622.1	715	0	0	0	0	0	0	0	0	0	--	--	--	--	--	--	--	--	--	--	--	--	eukaryotic translation initiation factor 2C 3 [Trichinellaspiralis].	TAG76_CAEEL Putative protein tag-76 OS=Caenorhabditis elegans GN=tag-76 PE=2 SV=2
EFV46623.1	706	16	0.4037	1.73618	10	0.381	1.16023	0	0	0	-0.581508	Down	0.326562	0.364161	10.761	Up	3.0925e-05	5.0268e-05	10.1802	Up	0.00107684	0.00175335	tubby protein [Trichinella spiralis].	B7P1A7_IXOSC Putative uncharacterized protein OS=Ixodes scapularis GN=IscW_ISCW016412 PE=4 SV=1
EFV46624.1	606	2	0.2442	0.252834	35	0.4142	4.73089	12	0.4158	1.65124	4.22585	Up	0.000122564	0.000196483	-2.70746	Down	0.00451526	0.00622679	1.51856	Up	0.000894164	0.00146451	conserved hypothetical protein [Trichinella spiralis].	--
EFV46625.1	375	6	0.2267	1.22574	3	0.4453	0.655295	1	0.192	0.222366	-0.903436	Down	0.401366	0.441098	2.46247	Up	0.0915004	0.111063	1.55921	Up	0.386722	0.440129	conserved hypothetical protein [Trichinella spiralis].	--
EFV46626.1	265	912	0.8038	263.65	1536	0.7962	474.78	4101	0.8038	1290.46	0.848636	Up	0	0	-2.29137	Down	0	0	-1.44255	Down	2.30478e-275	1.78543e-274	hypothetical protein Tsp_15701 [Trichinella spiralis].	--
EFV46627.1	351	0	0	0	0	0	0	0	0	0	--	--	--	--	--	--	--	--	--	--	--	--	conserved domain protein [Trichinella spiralis].	--
EFV46628.1	510	0	0	0	0	0	0	0	0	0	--	--	--	--	--	--	--	--	--	--	--	--	transposon Ty3-I Gag-Pol poly protein [Trichinella spiralis].	Q6IFU0_SCHMA Pol polyprotein OS=Schistosoma mansoni PE=2 SV=1
EFV46629.1	515	5	0.301	0.743775	2	0.2874	0.318105	0	0	0	-1.22536	Down	0.335156	0.372791	9.53799	Up	0.0400986	0.050823	8.31336	Up	0.256754	0.304321	conserved hypothetical protein [Trichinella spiralis].	--
EFV46630.1	499	2	0.2966	0.307049	0	0	0	0	0	0	-8.26233	Down	0.27594	0.310168	8.2616	Up	0.28319	0.315035	--	--	--	--	conserved hypothetical protein [Trichinella spiralis].	A8X996_CAEBR Putative uncharacterized protein OS=Caenorhabditis briggsae GN=CBG09364 PE=4 SV=1
EFV46631.1	533	0	0	0	0	0	0	0	0	0	--	--	--	--	--	--	--	--	--	--	--	--	conserved hypothetical protein [Trichinella spiralis].	--
EFV46632.1	446	0	0	0	28	0.4238	5.14245	10	0.4193	1.86967	12.3282	Up	1.38872e-09	2.9308e-09	-10.868	Down	0.000606152	0.0008861	1.45967	Up	0.00402846	0.00624069	histone H2B, gonadal [Trichinella spiralis].	H2B7_CHICK Histone H2B 7 OS=Gallus gallus GN=H2B-VII PE=1 SV=2
EFV46633.1	765	0	0	0	0	0	0	0	0	0	--	--	--	--	--	--	--	--	--	--	--	--	HEAT repeat-containing protein 5B [Trichinella spiralis].	A8QEF2_BRUMA Putative uncharacterized protein OS=Brugia malayi GN=Bm1_51180 PE=4 SV=1
EFV46634.1	291	0	0	0	0	0	0	0	0	0	--	--	--	--	--	--	--	--	--	--	--	--	UDP-N-acetylglucosamine 1-carboxyvinyltransferase 2 [Trichinellaspiralis].	--
EFV46635.1	150	0	0	0	0	0	0	0	0	0	--	--	--	--	--	--	--	--	--	--	--	--	conserved hypothetical protein [Trichinella spiralis].	B8LLL2_PICSI Putative uncharacterized protein OS=Picea sitchensis PE=4 SV=1
EFV46636.1	671	0	0	0	0	0	0	0	0	0	--	--	--	--	--	--	--	--	--	--	--	--	eukaryotic translation initiation factor 2C 2 [Trichinellaspiralis].	AGO3_DANRE Protein argonaute-3 OS=Danio rerio GN=eif2c3 PE=3 SV=1
EFV46637.1	941	0	0	0	0	0	0	0	0	0	--	--	--	--	--	--	--	--	--	--	--	--	epithelial discoidin domain-containing receptor 1 [Trichinellaspiralis].	Q29JM7_DROPS GA16357 OS=Drosophila pseudoobscura pseudoobscura GN=GA16357 PE=4 SV=2
EFV46638.1	398	4	0.402	0.769938	0	0	0	0	0	0	-9.5886	Down	0.0736776	0.0921038	9.58787	Up	0.0769328	0.0946688	--	--	--	--	conserved hypothetical protein [Trichinella spiralis].	FAT_DROME Cadherin-related tumor suppressor OS=Drosophila melanogaster GN=ft PE=1 SV=3
EFV46639.1	458	1	0.1594	0.167268	38	0.5459	6.79619	4	0.3537	0.728274	5.34449	Up	0.000569676	0.000873852	-2.1225	Down	0.181418	0.212337	3.22217	Up	4.43564e-05	8.0511e-05	conserved hypothetical protein [Trichinella spiralis].	--
EFV46640.1	464	0	0	0	0	0	0	0	0	0	--	--	--	--	--	--	--	--	--	--	--	--	transglycosylase-associated protein [Trichinella spiralis].	--
EFV46641.1	363	0	0	0	0	0	0	0	0	0	--	--	--	--	--	--	--	--	--	--	--	--	conserved hypothetical protein [Trichinella spiralis].	--
EFV46642.1	460	11	0.6652	1.83195	4	0.3891	0.712278	2	0.2696	0.362554	-1.36287	Down	0.101862	0.124955	2.33693	Up	0.0199041	0.0259826	0.974244	Up	0.468012	0.52298	hypothetical protein Tsp_15683 [Trichinella spiralis].	--
EFV46643.1	540	0	0	0	0	0	0	0	0	0	--	--	--	--	--	--	--	--	--	--	--	--	protein argonaute [Trichinella spiralis].	TAG76_CAEEL Putative protein tag-76 OS=Caenorhabditis elegans GN=tag-76 PE=2 SV=2
EFV46644.1	392	0	0	0	0	0	0	0	0	0	--	--	--	--	--	--	--	--	--	--	--	--	conserved hypothetical protein [Trichinella spiralis].	--
EFV46645.1	436	0	0	0	0	0	0	0	0	0	--	--	--	--	--	--	--	--	--	--	--	--	hypothetical protein Tsp_15680 [Trichinella spiralis].	--
EFV46646.1	810	19	0.3568	1.797	0	0	0	7	0.4321	0.720632	-10.8114	Down	3.68342e-06	6.60561e-06	1.31808	Up	0.0336786	0.0429267	-9.49312	Down	0.00727174	0.0110061	hypothetical protein Tsp_15679 [Trichinella spiralis].	--
EFV46647.1	658	0	0	0	0	0	0	0	0	0	--	--	--	--	--	--	--	--	--	--	--	--	AMP deaminase (Myoadenylate deaminase) [Trichinella spiralis].	AMPD2_MOUSE AMP deaminase 2 OS=Mus musculus GN=Ampd2 PE=1 SV=1
EFV46648.1	223	0	0	0	0	0	0	0	0	0	--	--	--	--	--	--	--	--	--	--	--	--	hypothetical protein Tsp_15677 [Trichinella spiralis].	--
EFV46649.1	333	0	0	0	0	0	0	0	0	0	--	--	--	--	--	--	--	--	--	--	--	--	histone H2B, gonadal [Trichinella spiralis].	H2B7_CHICK Histone H2B 7 OS=Gallus gallus GN=H2B-VII PE=1 SV=2
EFV46650.1	438	2	0.3379	0.349812	56	0.7603	10.4728	15	0.6301	2.85573	4.90392	Up	0.000122562	0.000196854	-3.02939	Down	0.000705848	0.00102719	1.87471	Up	1.02007e-06	2.06514e-06	hypothetical protein Tsp_15675 [Trichinella spiralis].	--
EFV46651.1	447	4	0.5526	0.685537	6	0.481	1.09949	0	0	0	0.681526	Up	0.476016	0.512916	9.42036	Up	0.0769328	0.0949272	10.1026	Up	0.0166278	0.02428	conserved hypothetical protein [Trichinella spiralis].	Q207U0_HELVI Transposase OS=Heliothis virescens PE=4 SV=1
EFV46652.1	324	0	0	0	0	0	0	0	0	0	--	--	--	--	--	--	--	--	--	--	--	--	zinc finger protein [Trichinella spiralis].	B2RPU8_MOUSE SCAN domain containing 3 OS=Mus musculus GN=2410018M08Rik PE=2 SV=1
EFV46653.1	576	13	0.1719	1.72902	6	0.1528	0.853249	0	0	0	-1.01891	Down	0.154188	0.183302	10.755	Up	0.000218404	0.000329318	9.73682	Up	0.0166278	0.0242481	ribonuclease H [Trichinella spiralis].	--
EFV46654.1	478	3	0.4665	0.480808	2	0.3096	0.342728	0	0	0	-0.488399	Down	0.751146	0.774594	8.90859	Up	0.147603	0.174492	8.42092	Up	0.256754	0.302488	hypothetical protein Tsp_15671 [Trichinella spiralis].	--
EFV46655.1	618	0	0	0	0	0	0	0	0	0	--	--	--	--	--	--	--	--	--	--	--	--	conserved hypothetical protein [Trichinella spiralis].	B0V1K3_DANRE Novel protein (Zgc:158710) OS=Danio rerio GN=DKEY-42O17.1 PE=4 SV=1
EFV46656.1	741	0	0	0	0	0	0	0	0	0	--	--	--	--	--	--	--	--	--	--	--	--	hypothetical protein Tsp_15669 [Trichinella spiralis].	--
EFV46657.1	358	0	0	0	0	0	0	0	0	0	--	--	--	--	--	--	--	--	--	--	--	--	catalytic domain of component of various dehydrogenase complex[Trichinella spiralis].	--
EFV46658.1	370	0	0	0	0	0	0	2	0.3973	0.450743	--	--	--	--	-8.81561	Down	0.21951	0.252692	-8.81616	Down	0.243364	0.293604	calcium homeostasis endoplasmic reticulum protein [Trichinellaspiralis].	--
EFV46659.1	160	0	0	0	0	0	0	0	0	0	--	--	--	--	--	--	--	--	--	--	--	--	transcriptional regulator, MarR family [Trichinella spiralis].	--
EFV46660.1	424	0	0	0	0	0	0	0	0	0	--	--	--	--	--	--	--	--	--	--	--	--	keratinocyte proline-rich protein [Trichinella spiralis].	--
EFV46661.1	304	0	0	0	0	0	0	0	0	0	--	--	--	--	--	--	--	--	--	--	--	--	putative HTH-type transcriptional regulator YfmP [Trichinellaspiralis].	--
EFV46662.1	400	0	0	0	0	0	0	0	0	0	--	--	--	--	--	--	--	--	--	--	--	--	conserved hypothetical protein [Trichinella spiralis].	Q27074_TRISP Antigen targeted by protective antibodies OS=Trichinella spiralis PE=2 SV=1
EFV46663.1	1362	8	0.0903	0.449978	5	0.0808	0.300705	1	0.0551	0.0612242	-0.581508	Down	0.501152	0.538497	2.8775	Up	0.0307156	0.0393349	2.29617	Up	0.131502	0.167122	conserved hypothetical protein [Trichinella spiralis].	--
EFV46664.1	546	0	0	0	0	0	0	0	0	0	--	--	--	--	--	--	--	--	--	--	--	--	conserved hypothetical protein [Trichinella spiralis].	--
EFV46665.1	638	0	0	0	0	0	0	462	0.5423	60.384	--	--	--	--	-15.8813	Down	1.60823e-148	9.38168e-148	-15.8819	Down	1.32201e-141	8.86293e-141	conserved hypothetical protein [Trichinella spiralis].	Q27074_TRISP Antigen targeted by protective antibodies OS=Trichinella spiralis PE=2 SV=1
EFV46666.1	619	29	0.8449	3.5891	2	0.2391	0.264659	2	0.2375	0.269426	-3.76142	Down	6.20326e-07	1.16357e-06	3.73548	Up	0.000107116	0.000164924	-0.025756	Down	0.983154	0.991428	conserved hypothetical protein [Trichinella spiralis].	--
EFV46667.1	743	1	0.1009	0.103107	1	0.1009	0.110245	1	0.1009	0.112231	0.0965636	Up	0.950132	0.954016	-0.122497	Down	0.936122	0.941048	-0.025756	Down	0.986328	0.988334	conserved hypothetical protein [Trichinella spiralis].	--
EFV46668.1	795	0	0	0	0	0	0	0	0	0	--	--	--	--	--	--	--	--	--	--	--	--	zinc finger protein [Trichinella spiralis].	A9X5I1_DANRE Transposase OS=Danio rerio PE=4 SV=1
EFV46669.1	451	0	0	0	0	0	0	0	0	0	--	--	--	--	--	--	--	--	--	--	--	--	conserved hypothetical protein [Trichinella spiralis].	--
EFV46670.1	701	1	0.107	0.109285	0	0	0	2	0.1213	0.23791	-6.77195	Down	0.534014	0.56982	-1.1225	Down	0.562644	0.592664	-7.89427	Down	0.243364	0.296237	conserved hypothetical protein [Trichinella spiralis].	--
EFV46671.1	624	0	0	0	0	0	0	0	0	0	--	--	--	--	--	--	--	--	--	--	--	--	ISWI chromatin-remodeling complex ATPase ISW2 [Trichinellaspiralis].	SMCA5_HUMAN SWI/SNF-related matrix-associated actin-dependent regulator of chromatin subfamily A member 5 OS=Homo sapiens GN=SMARCA5 PE=1 SV=1
EFV46672.1	823	0	0	0	0	0	0	0	0	0	--	--	--	--	--	--	--	--	--	--	--	--	conserved hypothetical protein [Trichinella spiralis].	--
EFV46673.1	561	0	0	0	0	0	0	0	0	0	--	--	--	--	--	--	--	--	--	--	--	--	conserved hypothetical protein [Trichinella spiralis].	--
EFV46674.1	366	0	0	0	0	0	0	0	0	0	--	--	--	--	--	--	--	--	--	--	--	--	hypothetical protein Tsp_15649 [Trichinella spiralis].	--
EFV46675.1	399	0	0	0	0	0	0	0	0	0	--	--	--	--	--	--	--	--	--	--	--	--	conserved hypothetical protein [Trichinella spiralis].	--
EFV46676.1	436	35	0.7775	6.14979	5	0.3945	0.939357	2	0.3372	0.382511	-2.71079	Down	2.1846e-06	3.96829e-06	4.00679	Up	0.000106348	0.000164021	1.29617	Up	0.301048	0.350542	hypothetical protein Tsp_15647 [Trichinella spiralis].	--
EFV46677.1	401	0	0	0	4	0.3117	0.817077	146	0.6534	30.3605	9.67433	Up	0.0527222	0.0669798	-14.8894	Down	1.91323e-47	7.53024e-47	-5.21558	Down	4.1537e-39	1.89401e-38	conserved hypothetical protein [Trichinella spiralis].	--
EFV46678.1	303	0	0	0	0	0	0	0	0	0	--	--	--	--	--	--	--	--	--	--	--	--	hypothetical protein Tsp_15645 [Trichinella spiralis].	--
EFV46679.1	356	0	0	0	0	0	0	0	0	0	--	--	--	--	--	--	--	--	--	--	--	--	putative cell death protein 6 [Trichinella spiralis].	--
EFV46680.1	790	0	0	0	0	0	0	0	0	0	--	--	--	--	--	--	--	--	--	--	--	--	eukaryotic translation initiation factor 3 subunit E [Trichinellaspiralis].	EIF3E_CHICK Eukaryotic translation initiation factor 3 subunit E OS=Gallus gallus GN=EIF3E PE=2 SV=1
EFV46681.1	472	0	0	0	0	0	0	0	0	0	--	--	--	--	--	--	--	--	--	--	--	--	conserved hypothetical protein [Trichinella spiralis].	--
EFV46682.1	663	20	0.4947	2.31097	51	0.3906	6.30092	24	0.4917	3.01855	1.44706	Up	6.60466e-05	0.000108506	-0.385532	Down	0.377898	0.414545	1.06171	Up	0.00228476	0.00361953	glycine receptor subunit alpha-2 [Trichinella spiralis].	Q21420_CAEEL Protein K10D6.1, partially confirmed by transcript evidence OS=Caenorhabditis elegans GN=lgc-49 PE=2 SV=2
EFV46683.1	380	0	0	0	0	0	0	0	0	0	--	--	--	--	--	--	--	--	--	--	--	--	hypothetical protein Tsp_15639 [Trichinella spiralis].	--
EFV46684.1	493	0	0	0	0	0	0	0	0	0	--	--	--	--	--	--	--	--	--	--	--	--	conserved hypothetical protein [Trichinella spiralis].	--
EFV46685.1	429	0	0	0	0	0	0	0	0	0	--	--	--	--	--	--	--	--	--	--	--	--	conserved hypothetical protein [Trichinella spiralis].	--
EFV46686.1	749	0	0	0	0	0	0	0	0	0	--	--	--	--	--	--	--	--	--	--	--	--	hypothetical protein Tsp_15636 [Trichinella spiralis].	--
EFV46687.1	342	0	0	0	0	0	0	14	0.5146	3.41352	--	--	--	--	-11.7365	Down	3.18526e-05	5.16334e-05	-11.737	Down	5.33544e-05	9.61478e-05	nucleosome-binding protein 1 [Trichinella spiralis].	--
EFV46688.1	269	0	0	0	3	0.684	0.913516	3	0.5762	0.929971	9.83529	Up	0.109094	0.133342	-9.86049	Down	0.105098	0.126875	-0.025756	Down	0.980404	0.98948	TPR repeat-containing domain protein [Trichinella spiralis].	--
EFV46689.1	609	0	0	0	0	0	0	0	0	0	--	--	--	--	--	--	--	--	--	--	--	--	hypothetical protein Tsp_15633 [Trichinella spiralis].	--
EFV46690.1	363	0	0	0	0	0	0	0	0	0	--	--	--	--	--	--	--	--	--	--	--	--	receptor expression-enhancing protein 5 [Trichinella spiralis].	Q22SB4_TETTH TB2/DP1, HVA22 family protein OS=Tetrahymena thermophila SB210 GN=TTHERM_00006220 PE=4 SV=1
EFV46691.1	850	0	0	0	0	0	0	0	0	0	--	--	--	--	--	--	--	--	--	--	--	--	conserved hypothetical protein [Trichinella spiralis].	--
EFV46692.1	494	0	0	0	0	0	0	0	0	0	--	--	--	--	--	--	--	--	--	--	--	--	conserved hypothetical protein [Trichinella spiralis].	TAG76_CAEEL Putative protein tag-76 OS=Caenorhabditis elegans GN=tag-76 PE=2 SV=2
EFV46693.1	876	0	0	0	0	0	0	0	0	0	--	--	--	--	--	--	--	--	--	--	--	--	conserved hypothetical protein [Trichinella spiralis].	A8XWF9_CAEBR Putative uncharacterized protein OS=Caenorhabditis briggsae GN=CBG19735 PE=4 SV=2
EFV46694.1	517	0	0	0	0	0	0	0	0	0	--	--	--	--	--	--	--	--	--	--	--	--	conserved hypothetical protein [Trichinella spiralis].	--
EFV46695.1	884	0	0	0	0	0	0	0	0	0	--	--	--	--	--	--	--	--	--	--	--	--	deoxyribose-phosphate aldolase [Trichinella spiralis].	--
EFV46696.1	452	509	0.5155	86.2696	604	0.5265	109.458	360	0.5133	66.4148	0.343446	Up	7.35352e-05	0.000120414	0.374334	Up	0.00015404	0.00023401	0.720796	Up	1.77636e-13	5.57642e-13	putative ubiquitin family protein [Trichinella spiralis].	Q6TLG3_DANRE Ubiquitin C OS=Danio rerio GN=im:6892314 PE=2 SV=1
EFV46697.1	506	0	0	0	0	0	0	0	0	0	--	--	--	--	--	--	--	--	--	--	--	--	conserved hypothetical protein [Trichinella spiralis].	--
EFV46698.1	333	0	0	0	0	0	0	0	0	0	--	--	--	--	--	--	--	--	--	--	--	--	ATP-dependent Clp protease, ATP-binding subunit ClpB [Trichinellaspiralis].	--
EFV46699.1	552	0	0	0	0	0	0	0	0	0	--	--	--	--	--	--	--	--	--	--	--	--	conserved hypothetical protein [Trichinella spiralis].	--
EFV46700.1	159	0	0	0	0	0	0	0	0	0	--	--	--	--	--	--	--	--	--	--	--	--	conserved hypothetical protein [Trichinella spiralis].	Q59KL1_CANAL Putative uncharacterized protein OS=Candida albicans GN=CaO19.6835 PE=4 SV=1
EFV46701.1	788	0	0	0	0	0	0	0	0	0	--	--	--	--	--	--	--	--	--	--	--	--	piggyBac transposable element-derived protein 3 [Trichinellaspiralis].	--
EFV46702.1	253	0	0	0	0	0	0	0	0	0	--	--	--	--	--	--	--	--	--	--	--	--	conserved hypothetical protein [Trichinella spiralis].	A3LSK2_PICST Predicted protein OS=Pichia stipitis GN=PICST_31083 PE=4 SV=2
EFV46703.1	762	9	0.3924	0.904828	0	0	0	2	0.1929	0.218865	-9.8215	Down	0.0027142	0.00392839	2.04743	Up	0.0545456	0.0680403	-7.77389	Down	0.243364	0.296917	conserved hypothetical protein [Trichinella spiralis].	A8QE71_BRUMA Putative uncharacterized protein OS=Brugia malayi GN=Bm1_50825 PE=4 SV=1
EFV46704.1	1179	0	0	0	0	0	0	0	0	0	--	--	--	--	--	--	--	--	--	--	--	--	conserved hypothetical protein [Trichinella spiralis].	--
EFV46705.1	323	6	0.4644	1.42307	6	0.4737	1.52158	2	0.4551	0.516331	0.0965636	Up	0.902132	0.916858	1.46247	Up	0.2252	0.258016	1.55921	Up	0.188745	0.234955	hypothetical protein Tsp_15614 [Trichinella spiralis].	--
EFV46706.1	878	49	0.5068	4.27543	70	0.5535	6.53056	58	0.4579	5.50851	0.611137	Up	0.0221846	0.0295656	-0.365768	Down	0.190914	0.222876	0.245546	Up	0.33952	0.391704	Pre-mRNA-processing ATP-dependent RNA helicase PRP5 [Trichinellaspiralis].	C3Z5X4_BRAFL Putative uncharacterized protein OS=Branchiostoma floridae GN=BRAFLDRAFT_276047 PE=4 SV=1
EFV46707.1	601	0	0	0	0	0	0	0	0	0	--	--	--	--	--	--	--	--	--	--	--	--	putative protein tag-76 [Trichinella spiralis].	TAG76_CAEEL Putative protein tag-76 OS=Caenorhabditis elegans GN=tag-76 PE=2 SV=2
EFV46708.1	354	0	0	0	0	0	0	0	0	0	--	--	--	--	--	--	--	--	--	--	--	--	conserved hypothetical protein [Trichinella spiralis].	--
EFV46709.1	189	0	0	0	0	0	0	0	0	0	--	--	--	--	--	--	--	--	--	--	--	--	conserved hypothetical protein [Trichinella spiralis].	--
EFV46710.1	676	0	0	0	0	0	0	0	0	0	--	--	--	--	--	--	--	--	--	--	--	--	conserved hypothetical protein [Trichinella spiralis].	--
EFV46711.1	442	0	0	0	0	0	0	1	0.1629	0.188659	--	--	--	--	-7.55909	Down	0.458472	0.494336	-7.55964	Down	0.491114	0.543182	conserved hypothetical protein [Trichinella spiralis].	--
EFV46712.1	363	0	0	0	0	0	0	0	0	0	--	--	--	--	--	--	--	--	--	--	--	--	hypothetical protein Tsp_15605 [Trichinella spiralis].	--
EFV46713.1	754	0	0	0	0	0	0	0	0	0	--	--	--	--	--	--	--	--	--	--	--	--	eukaryotic translation initiation factor 2C 3 [Trichinellaspiralis].	TAG76_CAEEL Putative protein tag-76 OS=Caenorhabditis elegans GN=tag-76 PE=2 SV=2
EFV46714.1	429	0	0	0	0	0	0	0	0	0	--	--	--	--	--	--	--	--	--	--	--	--	RNA-binding protein 40 [Trichinella spiralis].	Q29RB3_DANRE RNA-binding region (RNP1, RRM) containing 3 OS=Danio rerio GN=rnpc3 PE=2 SV=1
EFV46715.1	159	0	0	0	0	0	0	0	0	0	--	--	--	--	--	--	--	--	--	--	--	--	conserved hypothetical protein [Trichinella spiralis].	Q59KL1_CANAL Putative uncharacterized protein OS=Candida albicans GN=CaO19.6835 PE=4 SV=1
EFV46716.1	552	0	0	0	0	0	0	0	0	0	--	--	--	--	--	--	--	--	--	--	--	--	hypothetical protein Tsp_15601 [Trichinella spiralis].	--
EFV46717.1	569	4	0.3989	0.53855	0	0	0	2	0.2583	0.293102	-9.07294	Down	0.0736776	0.0920953	0.877503	Up	0.525746	0.561383	-8.19526	Down	0.243364	0.295211	conserved hypothetical protein [Trichinella spiralis].	--
EFV46718.1	585	0	0	0	0	0	0	0	0	0	--	--	--	--	--	--	--	--	--	--	--	--	conserved hypothetical protein [Trichinella spiralis].	--
EFV46719.1	401	3	0.419	0.573133	132	0.8454	26.9635	2	0.3666	0.415897	5.556	Up	8.09966e-05	0.000132327	0.462465	Up	0.768746	0.790186	6.01864	Up	0.000113497	0.000199474	conserved hypothetical protein [Trichinella spiralis].	Q93473_CAEEL Protein F14B4.1, confirmed by transcript evidence OS=Caenorhabditis elegans GN=F14B4.1 PE=2 SV=4
EFV46720.1	243	0	0	0	0	0	0	0	0	0	--	--	--	--	--	--	--	--	--	--	--	--	hypothetical protein Tsp_15597 [Trichinella spiralis].	--
EFV46721.1	465	0	0	0	0	0	0	0	0	0	--	--	--	--	--	--	--	--	--	--	--	--	conserved hypothetical protein [Trichinella spiralis].	--
EFV46722.1	343	0	0	0	2	0.4315	0.477621	2	0.4286	0.486224	8.89972	Up	0.22574	0.261217	-8.92493	Down	0.21951	0.252735	-0.025756	Down	0.983154	0.988879	conserved hypothetical protein [Trichinella spiralis].	--
EFV46723.1	575	0	0	0	0	0	0	0	0	0	--	--	--	--	--	--	--	--	--	--	--	--	conserved hypothetical protein [Trichinella spiralis].	--
EFV46724.1	552	0	0	0	2	0.2681	0.296782	6	0.3496	0.906385	8.21326	Up	0.22574	0.261307	-9.82343	Down	0.011535	0.0153517	-1.61072	Down	0.171041	0.213979	conserved hypothetical protein [Trichinella spiralis].	--
EFV46725.1	568	1	0.132	0.134875	0	0	0	0	0	0	-7.07548	Down	0.534014	0.568026	7.07475	Up	0.543328	0.57567	--	--	--	--	conserved hypothetical protein [Trichinella spiralis].	B4NM49_DROWI GK18520 OS=Drosophila willistoni GN=GK18520 PE=4 SV=1
EFV46726.1	1354	33	0.3996	1.86713	61	0.4239	3.69027	5	0.1233	0.30793	0.982907	Up	0.00129775	0.00192595	2.59997	Up	3.03796e-05	4.94466e-05	3.58305	Up	2.6424e-05	4.88826e-05	conserved hypothetical protein [Trichinella spiralis].	--
EFV46727.1	304	0	0	0	0	0	0	0	0	0	--	--	--	--	--	--	--	--	--	--	--	--	putative HTH-type transcriptional regulator YfmP [Trichinellaspiralis].	--
EFV46728.1	372	0	0	0	0	0	0	0	0	0	--	--	--	--	--	--	--	--	--	--	--	--	hypothetical protein Tsp_15588 [Trichinella spiralis].	--
EFV46729.1	640	0	0	0	0	0	0	0	0	0	--	--	--	--	--	--	--	--	--	--	--	--	acetyl-CoA carboxylase 2 [Trichinella spiralis].	ACACA_SHEEP Acetyl-CoA carboxylase 1 OS=Ovis aries GN=ACACA PE=2 SV=1
EFV46730.1	509	0	0	0	0	0	0	0	0	0	--	--	--	--	--	--	--	--	--	--	--	--	conserved hypothetical protein [Trichinella spiralis].	--
EFV46731.1	460	0	0	0	0	0	0	0	0	0	--	--	--	--	--	--	--	--	--	--	--	--	putative protein tag-76 [Trichinella spiralis].	C5GYE6_AJEDR RNA interference and gene silencing protein OS=Ajellomyces dermatitidis (strain ER-3) GN=BDCG_09384 PE=4 SV=1
EFV46732.1	681	0	0	0	0	0	0	0	0	0	--	--	--	--	--	--	--	--	--	--	--	--	conserved hypothetical protein [Trichinella spiralis].	--
EFV46733.1	362	27	0.9392	5.71392	24	0.4669	5.43063	9	0.7569	2.07317	-0.0733614	Down	0.86258	0.880901	1.46247	Up	0.00575228	0.0078363	1.38928	Up	0.0105013	0.0156642	conserved hypothetical protein [Trichinella spiralis].	--
EFV46734.1	954	0	0	0	0	0	0	0	0	0	--	--	--	--	--	--	--	--	--	--	--	--	conserved hypothetical protein [Trichinella spiralis].	--
EFV46735.1	473	0	0	0	0	0	0	0	0	0	--	--	--	--	--	--	--	--	--	--	--	--	retrovirus-related protein [Trichinella spiralis].	B7P3Y9_IXOSC Reverse transcriptase, putative OS=Ixodes scapularis GN=IscW_ISCW000808 PE=4 SV=1
EFV46736.1	433	0	0	0	0	0	0	0	0	0	--	--	--	--	--	--	--	--	--	--	--	--	bromodomain adjacent to zinc finger domain protein 2B [Trichinellaspiralis].	A8Q8M9_BRUMA Bromodomain containing protein OS=Brugia malayi GN=Bm1_46290 PE=4 SV=1
EFV46737.1	455	2	0.3253	0.336742	0	0	0	0	0	0	-8.3955	Down	0.27594	0.311152	8.39477	Up	0.28319	0.316176	--	--	--	--	hypothetical protein Tsp_15580 [Trichinella spiralis].	--
EFV46738.1	478	0	0	0	0	0	0	0	0	0	--	--	--	--	--	--	--	--	--	--	--	--	conserved hypothetical protein [Trichinella spiralis].	--
EFV46739.1	620	350	0.8839	43.2469	108	0.7565	14.2685	45	0.7645	6.05231	-1.59976	Down	1.32274e-27	5.7893e-27	2.83686	Up	0	0	1.23728	Up	4.65666e-07	9.57758e-07	conserved hypothetical protein [Trichinella spiralis].	--
EFV46740.1	572	0	0	0	0	0	0	0	0	0	--	--	--	--	--	--	--	--	--	--	--	--	PAB-dependent poly(A)-specific ribonuclease subunit 2 [Trichinellaspiralis].	PAN2_CHICK PAB-dependent poly(A)-specific ribonuclease subunit 2 OS=Gallus gallus GN=PAN2 PE=2 SV=1
EFV46741.1	1167	0	0	0	0	0	0	0	0	0	--	--	--	--	--	--	--	--	--	--	--	--	conserved hypothetical protein [Trichinella spiralis].	Q21504_CAEEL Protein M04B2.4, partially confirmed by transcript evidence OS=Caenorhabditis elegans GN=M04B2.4 PE=2 SV=1
EFV46742.1	742	0	0	0	0	0	0	0	0	0	--	--	--	--	--	--	--	--	--	--	--	--	conserved hypothetical protein [Trichinella spiralis].	--
EFV46743.1	399	0	0	0	0	0	0	0	0	0	--	--	--	--	--	--	--	--	--	--	--	--	conserved hypothetical protein [Trichinella spiralis].	A8P366_BRUMA Putative uncharacterized protein OS=Brugia malayi GN=Bm1_15205 PE=4 SV=1
EFV46744.1	870	0	0	0	0	0	0	0	0	0	--	--	--	--	--	--	--	--	--	--	--	--	conserved hypothetical protein [Trichinella spiralis].	--
EFV46745.1	365	13	0.9342	2.72853	43	0.9918	9.6499	25	0.9452	5.71147	1.82239	Up	1.61868e-05	2.79345e-05	-1.06591	Down	0.0279614	0.0359197	0.756653	Up	0.0354788	0.049695	conserved hypothetical protein [Trichinella spiralis].	--
EFV46746.1	369	4	0.5854	0.830448	2	0.4011	0.443967	6	0.7534	1.35589	-0.903436	Down	0.509772	0.547411	-0.70746	Down	0.45732	0.49526	-1.61072	Down	0.171041	0.21414	hypothetical protein Tsp_15571 [Trichinella spiralis].	--
EFV46747.1	532	0	0	0	0	0	0	0	0	0	--	--	--	--	--	--	--	--	--	--	--	--	eukaryotic translation initiation factor 2C 2 [Trichinellaspiralis].	B4KTB5_DROMO GI18445 OS=Drosophila mojavensis GN=GI18445 PE=4 SV=1
EFV46748.1	310	0	0	0	0	0	0	2	0.4742	0.537983	--	--	--	--	-9.07087	Down	0.21951	0.252199	-9.07142	Down	0.243364	0.293205	conserved hypothetical protein [Trichinella spiralis].	--
EFV46749.1	210	0	0	0	0	0	0	0	0	0	--	--	--	--	--	--	--	--	--	--	--	--	histone H2B, gonadal [Trichinella spiralis].	H2B7_CHICK Histone H2B 7 OS=Gallus gallus GN=H2B-VII PE=1 SV=2
EFV46750.1	380	9	0.65	1.81442	9	0.6947	1.94002	0	0	0	0.0965636	Up	0.88251	0.898876	10.8246	Up	0.00295934	0.00413108	10.9219	Up	0.00213464	0.00338857	hypothetical protein Tsp_15566 [Trichinella spiralis].	--
EFV46751.1	321	0	0	0	0	0	0	0	0	0	--	--	--	--	--	--	--	--	--	--	--	--	conserved hypothetical protein [Trichinella spiralis].	--
EFV46752.1	568	0	0	0	0	0	0	0	0	0	--	--	--	--	--	--	--	--	--	--	--	--	eukaryotic translation initiation factor 2C 1 [Trichinellaspiralis].	TAG76_CAEEL Putative protein tag-76 OS=Caenorhabditis elegans GN=tag-76 PE=2 SV=2
EFV46753.1	327	0	0	0	0	0	0	0	0	0	--	--	--	--	--	--	--	--	--	--	--	--	conserved hypothetical protein [Trichinella spiralis].	Q8MTP8_BIOGL Reverse transcriptase-like protein 52 (Fragment) OS=Biomphalaria glabrata PE=2 SV=1
EFV46754.1	210	0	0	0	0	0	0	0	0	0	--	--	--	--	--	--	--	--	--	--	--	--	conserved hypothetical protein [Trichinella spiralis].	--
EFV46755.1	651	0	0	0	0	0	0	0	0	0	--	--	--	--	--	--	--	--	--	--	--	--	conserved hypothetical protein [Trichinella spiralis].	--
EFV46756.1	490	0	0	0	0	0	0	0	0	0	--	--	--	--	--	--	--	--	--	--	--	--	conserved hypothetical protein [Trichinella spiralis].	--
EFV46757.1	383	0	0	0	0	0	0	0	0	0	--	--	--	--	--	--	--	--	--	--	--	--	phosphoribosylaminoimidazole carboxylase, ATPase subunit[Trichinella spiralis].	--
EFV46758.1	515	0	0	0	0	0	0	0	0	0	--	--	--	--	--	--	--	--	--	--	--	--	conserved hypothetical protein [Trichinella spiralis].	--
EFV46759.1	146	0	0	0	0	0	0	0	0	0	--	--	--	--	--	--	--	--	--	--	--	--	histone H3.3 (Histone H3.2) [Trichinella spiralis].	H3L3_ARATH Histone H3-like 3 OS=Arabidopsis thaliana GN=At1g75600 PE=2 SV=3
EFV46760.1	497	0	0	0	0	0	0	0	0	0	--	--	--	--	--	--	--	--	--	--	--	--	conserved hypothetical protein [Trichinella spiralis].	--
EFV46761.1	678	2	0.2183	0.225985	26	0.3024	3.14117	10	0.2773	1.2299	3.797	Up	0.000123251	0.000197304	-2.44443	Down	0.0149486	0.0196919	1.35276	Up	0.00894608	0.0134166	eukaryotic translation initiation factor 2C 2 [Trichinellaspiralis].	TAG76_CAEEL Putative protein tag-76 OS=Caenorhabditis elegans GN=tag-76 PE=2 SV=2
EFV46762.1	349	37	0.8997	8.12185	18	0.6304	4.22468	3	0.4298	0.716797	-0.942965	Down	0.0208008	0.0277844	3.50199	Up	6.4619e-05	0.000101804	2.55921	Up	0.00106029	0.0017266	conserved hypothetical protein [Trichinella spiralis].	--
EFV46763.1	168	0	0	0	0	0	0	0	0	0	--	--	--	--	--	--	--	--	--	--	--	--	conserved hypothetical protein [Trichinella spiralis].	--
EFV46764.1	318	0	0	0	0	0	0	0	0	0	--	--	--	--	--	--	--	--	--	--	--	--	histone H3, embryonic [Trichinella spiralis].	H3_STRDR Histone H3, embryonic OS=Strongylocentrotus droebachiensis PE=2 SV=2
EFV46765.1	459	0	0	0	0	0	0	0	0	0	--	--	--	--	--	--	--	--	--	--	--	--	conserved hypothetical protein [Trichinella spiralis].	--
EFV46766.1	620	50	0.9823	6.17813	6	0.5403	0.792696	11	0.5274	1.47945	-2.96233	Down	2.5002e-09	5.22347e-09	2.06193	Up	2.01598e-06	3.53494e-06	-0.900225	Down	0.22305	0.27455	cystic fibrosis transmembrane conductance regulator [Trichinellaspiralis].	--
EFV46767.1	345	0	0	0	0	0	0	0	0	0	--	--	--	--	--	--	--	--	--	--	--	--	conserved hypothetical protein [Trichinella spiralis].	B6ABF2_9CRYT Senescence-associated protein, putative OS=Cryptosporidium muris RN66 GN=CMU_008930 PE=4 SV=1
EFV46768.1	864	2106	0.5694	186.734	2030	0.5856	192.455	5343	0.6042	515.67	0.0435379	Up	0.331702	0.369771	-1.46564	Down	0	0	-1.42193	Down	0	0	conserved hypothetical protein [Trichinella spiralis].	Q59KL1_CANAL Putative uncharacterized protein OS=Candida albicans GN=CaO19.6835 PE=4 SV=1
EFV46769.1	428	0	0	0	0	0	0	0	0	0	--	--	--	--	--	--	--	--	--	--	--	--	conserved hypothetical protein [Trichinella spiralis].	--
EFV46770.1	156	0	0	0	0	0	0	0	0	0	--	--	--	--	--	--	--	--	--	--	--	--	presenilin-2 [Trichinella spiralis].	B3S0V5_TRIAD Putative uncharacterized protein OS=Trichoplax adhaerens GN=TRIADDRAFT_57183 PE=4 SV=1
EFV46771.1	524	3	0.292	0.4386	12	0.7405	1.87585	4	0.4237	0.636545	2.09656	Up	0.0149507	0.0203402	-0.537535	Down	0.635842	0.664196	1.55921	Up	0.0534534	0.0732143	conserved hypothetical protein [Trichinella spiralis].	--
EFV46772.1	958	0	0	0	0	0	0	0	0	0	--	--	--	--	--	--	--	--	--	--	--	--	c-myc promoter-binding protein [Trichinella spiralis].	Q9TXV4_CAEEL Putative uncharacterized protein OS=Caenorhabditis elegans GN=F52C12.4 PE=2 SV=2
EFV46773.1	495	0	0	0	0	0	0	0	0	0	--	--	--	--	--	--	--	--	--	--	--	--	receptor expression-enhancing protein 5 [Trichinella spiralis].	Q8T9H5_DROME GM14577p OS=Drosophila melanogaster GN=CG8331 PE=2 SV=1
EFV46774.1	556	0	0	0	0	0	0	0	0	0	--	--	--	--	--	--	--	--	--	--	--	--	conserved hypothetical protein [Trichinella spiralis].	--
EFV46775.1	717	0	0	0	0	0	0	0	0	0	--	--	--	--	--	--	--	--	--	--	--	--	hypothetical protein Tsp_15537 [Trichinella spiralis].	--
EFV46776.1	310	26	0.8968	6.42525	3	0.4806	0.792696	17	0.8903	4.57286	-3.01891	Down	1.865e-05	3.20423e-05	0.49048	Up	0.281508	0.317645	-2.52826	Down	0.0012981	0.00209463	conserved hypothetical protein [Trichinella spiralis].	--
EFV46777.1	393	0	0	0	0	0	0	0	0	0	--	--	--	--	--	--	--	--	--	--	--	--	eukaryotic translation initiation factor 2C 2 [Trichinellaspiralis].	B4KTB5_DROMO GI18445 OS=Drosophila mojavensis GN=GI18445 PE=4 SV=1
EFV46778.1	337	0	0	0	0	0	0	79	0.7092	19.5478	--	--	--	--	-14.2542	Down	5.15604e-26	1.73743e-25	-14.2547	Down	8.07444e-25	3.24564e-24	conserved hypothetical protein [Trichinella spiralis].	--
EFV46779.1	322	0	0	0	0	0	0	0	0	0	--	--	--	--	--	--	--	--	--	--	--	--	conserved hypothetical protein [Trichinella spiralis].	--
EFV46780.1	724	0	0	0	1	0.1036	0.113138	0	0	0	6.82194	Up	0.467106	0.5042	--	--	--	--	6.82194	Up	0.508966	0.554716	conserved hypothetical protein [Trichinella spiralis].	--
EFV46781.1	577	0	0	0	0	0	0	0	0	0	--	--	--	--	--	--	--	--	--	--	--	--	hypothetical protein Tsp_15531 [Trichinella spiralis].	A7RXU0_NEMVE Predicted protein OS=Nematostella vectensis GN=v1g183195 PE=4 SV=1
EFV46782.1	411	0	0	0	0	0	0	0	0	0	--	--	--	--	--	--	--	--	--	--	--	--	histone H3, embryonic [Trichinella spiralis].	Q967I1_TRISP Histone H3 OS=Trichinella spiralis PE=2 SV=1
EFV46783.1	401	0	0	0	0	0	0	0	0	0	--	--	--	--	--	--	--	--	--	--	--	--	putative protein tag-76 [Trichinella spiralis].	TAG76_CAEEL Putative protein tag-76 OS=Caenorhabditis elegans GN=tag-76 PE=2 SV=2
EFV46784.1	497	0	0	0	0	0	0	0	0	0	--	--	--	--	--	--	--	--	--	--	--	--	conserved hypothetical protein [Trichinella spiralis].	--
EFV46785.1	498	0	0	0	0	0	0	0	0	0	--	--	--	--	--	--	--	--	--	--	--	--	conserved hypothetical protein [Trichinella spiralis].	--
EFV46786.1	531	0	0	0	0	0	0	0	0	0	--	--	--	--	--	--	--	--	--	--	--	--	zinc finger protein [Trichinella spiralis].	B2RPU8_MOUSE SCAN domain containing 3 OS=Mus musculus GN=2410018M08Rik PE=2 SV=1
EFV46787.1	585	0	0	0	1	0.1248	0.14002	0	0	0	7.12949	Up	0.467106	0.50424	--	--	--	--	7.12949	Up	0.508966	0.554853	conserved hypothetical protein [Trichinella spiralis].	B4P1Z7_DROYA GE12380 OS=Drosophila yakuba GN=GE12380 PE=4 SV=1
EFV46788.1	395	0	0	0	0	0	0	0	0	0	--	--	--	--	--	--	--	--	--	--	--	--	conserved hypothetical protein [Trichinella spiralis].	--
EFV46789.1	685	2	0.2161	0.223675	14	0.4175	1.67411	74	0.4234	9.00828	2.90392	Up	0.00161704	0.0023691	-5.33195	Down	1.66881e-21	5.41225e-21	-2.42785	Down	1.73389e-11	4.30995e-11	ribonucleoside-diphosphate reductase large subunit [Trichinellaspiralis].	RIR1_PONAB Ribonucleoside-diphosphate reductase large subunit OS=Pongo abelii GN=RRM1 PE=2 SV=1
EFV46790.1	540	0	0	0	4	0.2815	0.606755	334	0.6463	51.5767	9.24497	Up	0.0527222	0.0669735	-15.6539	Down	1.40699e-107	7.3227e-107	-6.40946	Down	5.02096e-95	3.00422e-94	conserved hypothetical protein [Trichinella spiralis].	--
EFV46791.1	353	0	0	0	2	0.4193	0.46409	3	0.4164	0.708675	8.85826	Up	0.22574	0.26037	-9.46843	Down	0.105098	0.12656	-0.610719	Down	0.670768	0.707974	putative archaea-specific Superfamily II helicase [Trichinellaspiralis].	--
EFV46792.1	849	132	0.5889	11.9109	165	0.4594	15.9193	42	0.6302	4.12517	0.418492	Up	0.0127456	0.0174033	1.52958	Up	1.37757e-10	2.86828e-10	1.94825	Up	8.37108e-14	2.75603e-13	conserved hypothetical protein [Trichinella spiralis].	--
EFV46793.1	340	0	0	0	0	0	0	0	0	0	--	--	--	--	--	--	--	--	--	--	--	--	conserved hypothetical protein [Trichinella spiralis].	--
EFV46794.1	502	4	0.3267	0.610429	18	0.4343	2.93708	1	0.1494	0.16611	2.26649	Up	0.00158418	0.002325	1.8775	Up	0.26161	0.296897	4.14417	Up	0.000623182	0.00103328	hypothetical protein Tsp_15516 [Trichinella spiralis].	--
EFV46795.1	628	0	0	0	0	0	0	0	0	0	--	--	--	--	--	--	--	--	--	--	--	--	putative protein tag-76 [Trichinella spiralis].	TAG76_CAEEL Putative protein tag-76 OS=Caenorhabditis elegans GN=tag-76 PE=2 SV=2
EFV46796.1	640	2	0.2313	0.239402	25	0.4844	3.19968	24	0.3	3.12703	3.74042	Up	0.000123893	0.000198261	-3.70746	Down	2.06304e-06	3.61605e-06	0.0331377	Up	0.938026	0.955994	conserved hypothetical protein [Trichinella spiralis].	C9DIM7_ADIVA Reverse transcriptase/endonuclease OS=Adineta vaga PE=4 SV=1
EFV46797.1	327	0	0	0	0	0	0	1	0.2294	0.255007	--	--	--	--	-7.99385	Down	0.458472	0.493669	-7.9944	Down	0.491114	0.54201	conserved hypothetical protein [Trichinella spiralis].	--
EFV46798.1	944	0	0	0	0	0	0	0	0	0	--	--	--	--	--	--	--	--	--	--	--	--	phospholipid-transporting ATPase 1 [Trichinella spiralis].	AT8A2_HUMAN Probable phospholipid-transporting ATPase IB OS=Homo sapiens GN=ATP8A2 PE=2 SV=2
EFV46799.1	705	0	0	0	0	0	0	0	0	0	--	--	--	--	--	--	--	--	--	--	--	--	zinc finger protein [Trichinella spiralis].	KRBA2_HUMAN KRAB-A domain-containing protein 2 OS=Homo sapiens GN=KRBA2 PE=1 SV=1
EFV46800.1	430	0	0	0	0	0	0	0	0	0	--	--	--	--	--	--	--	--	--	--	--	--	conserved hypothetical protein [Trichinella spiralis].	--
EFV46801.1	465	0	0	0	0	0	0	0	0	0	--	--	--	--	--	--	--	--	--	--	--	--	conserved hypothetical protein [Trichinella spiralis].	Q4JS97_ANOGA BEL12_AG transposon polyprotein OS=Anopheles gambiae GN=BEL12-AG transposon PE=4 SV=1
EFV46802.1	471	0	0	0	0	0	0	0	0	0	--	--	--	--	--	--	--	--	--	--	--	--	putative general transcription factor II-I repeat domain-containingprotein 2 [Trichinella spiralis].	ZBED5_BOVIN Zinc finger BED domain-containing protein 5 OS=Bos taurus GN=ZBED5 PE=3 SV=1
EFV46803.1	363	0	0	0	0	0	0	0	0	0	--	--	--	--	--	--	--	--	--	--	--	--	histone H2A [Trichinella spiralis].	H2A1A_HUMAN Histone H2A type 1-A OS=Homo sapiens GN=HIST1H2AA PE=1 SV=3
EFV46804.1	391	0	0	0	0	0	0	0	0	0	--	--	--	--	--	--	--	--	--	--	--	--	conserved hypothetical protein [Trichinella spiralis].	--
EFV46805.1	600	0	0	0	0	0	0	0	0	0	--	--	--	--	--	--	--	--	--	--	--	--	histone H2A [Trichinella spiralis].	H2A_ASTRU Histone H2A OS=Asterias rubens PE=1 SV=2
EFV46806.1	522	0	0	0	0	0	0	0	0	0	--	--	--	--	--	--	--	--	--	--	--	--	protein argonaute [Trichinella spiralis].	TAG76_CAEEL Putative protein tag-76 OS=Caenorhabditis elegans GN=tag-76 PE=2 SV=2
EFV46807.1	610	0	0	0	0	0	0	0	0	0	--	--	--	--	--	--	--	--	--	--	--	--	putative protein tag-76 [Trichinella spiralis].	B3SEP3_TRIAD Putative uncharacterized protein OS=Trichoplax adhaerens GN=TRIADDRAFT_62728 PE=4 SV=1
EFV46808.1	400	4	0.5525	0.766088	2	0.37	0.40956	0	0	0	-0.903436	Down	0.509772	0.547064	9.58064	Up	0.0769328	0.0945316	8.67793	Up	0.256754	0.30405	conserved hypothetical protein [Trichinella spiralis].	--
EFV46809.1	139	0	0	0	0	0	0	0	0	0	--	--	--	--	--	--	--	--	--	--	--	--	conserved hypothetical protein [Trichinella spiralis].	--
EFV46810.1	907	374	0.7596	31.5895	117	0.6604	10.5664	222	0.7563	20.4102	-1.57997	Down	6.78882e-29	3.02519e-28	0.629981	Up	1.75542e-07	3.25925e-07	-0.949807	Down	3.56336e-09	8.08672e-09	hypothetical protein Tsp_15500 [Trichinella spiralis].	--
EFV46811.1	319	0	0	0	0	0	0	0	0	0	--	--	--	--	--	--	--	--	--	--	--	--	conserved hypothetical protein [Trichinella spiralis].	--
EFV46812.1	315	0	0	0	0	0	0	0	0	0	--	--	--	--	--	--	--	--	--	--	--	--	conserved hypothetical protein [Trichinella spiralis].	--
EFV46813.1	801	0	0	0	0	0	0	0	0	0	--	--	--	--	--	--	--	--	--	--	--	--	zinc finger protein [Trichinella spiralis].	A9X5I1_DANRE Transposase OS=Danio rerio PE=4 SV=1
EFV46814.1	498	502	0.996	77.2241	1212	0.996	199.352	590	0.994	98.7923	1.36819	Up	1.06626e-12	2.82309e-12	-0.355525	Down	4.77586e-05	7.63046e-05	1.01285	Up	0	0	conserved hypothetical protein [Trichinella spiralis].	--
EFV46815.1	347	0	0	0	0	0	0	0	0	0	--	--	--	--	--	--	--	--	--	--	--	--	putative indole-3-glycerol phosphate synthase [Trichinellaspiralis].	--
EFV46816.1	407	0	0	0	0	0	0	0	0	0	--	--	--	--	--	--	--	--	--	--	--	--	conserved hypothetical protein [Trichinella spiralis].	--
EFV46817.1	436	0	0	0	0	0	0	0	0	0	--	--	--	--	--	--	--	--	--	--	--	--	conserved hypothetical protein [Trichinella spiralis].	--
EFV46818.1	159	0	0	0	0	0	0	0	0	0	--	--	--	--	--	--	--	--	--	--	--	--	conserved hypothetical protein [Trichinella spiralis].	Q59KL1_CANAL Putative uncharacterized protein OS=Candida albicans GN=CaO19.6835 PE=4 SV=1
EFV46819.1	345	0	0	0	0	0	0	0	0	0	--	--	--	--	--	--	--	--	--	--	--	--	conserved hypothetical protein [Trichinella spiralis].	B6ABF2_9CRYT Senescence-associated protein, putative OS=Cryptosporidium muris RN66 GN=CMU_008930 PE=4 SV=1
EFV46820.1	415	13	0.8578	2.39979	4	0.5759	0.789513	2	0.3542	0.401867	-1.60388	Down	0.043599	0.0563107	2.57794	Up	0.00704558	0.00955019	0.974244	Up	0.468012	0.524125	hypothetical protein Tsp_15489 [Trichinella spiralis].	--
EFV46821.1	882	4	0.2086	0.347432	10	0.271	0.928707	0	0	0	1.41849	Up	0.0908132	0.11193	8.43986	Up	0.0769328	0.0945744	9.85908	Up	0.00107684	0.00175163	conserved hypothetical protein [Trichinella spiralis].	--
EFV46822.1	732	0	0	0	0	0	0	0	0	0	--	--	--	--	--	--	--	--	--	--	--	--	hypothetical protein Tsp_15487 [Trichinella spiralis].	--
EFV46823.1	489	0	0	0	1	0.1493	0.167509	1	0.1534	0.170526	7.3881	Up	0.467106	0.50428	-7.4133	Down	0.458472	0.493356	-0.025756	Down	0.986328	0.987367	hypothetical protein Tsp_15486 [Trichinella spiralis].	--
EFV46824.1	216	0	0	0	0	0	0	0	0	0	--	--	--	--	--	--	--	--	--	--	--	--	conserved hypothetical protein [Trichinella spiralis].	--
EFV46825.1	560	0	0	0	0	0	0	0	0	0	--	--	--	--	--	--	--	--	--	--	--	--	putative phospholipid-transporting ATPase ID [Trichinellaspiralis].	A8NGN9_BRUMA Putative uncharacterized protein OS=Brugia malayi GN=Bm1_02170 PE=4 SV=1
EFV46826.1	607	0	0	0	0	0	0	0	0	0	--	--	--	--	--	--	--	--	--	--	--	--	putative vacuolar protein sorting-associated protein 54[Trichinella spiralis].	VPS54_DROME Vacuolar protein sorting-associated protein 54 OS=Drosophila melanogaster GN=scat PE=1 SV=1
EFV46827.1	847	50	0.7485	4.52236	77	0.6411	7.44654	121	0.6246	11.9125	0.719494	Up	0.00557078	0.00785338	-1.3975	Down	1.51262e-09	3.04341e-09	-0.677833	Down	0.00112889	0.00183093	hypothetical protein Tsp_15480 [Trichinella spiralis].	--
EFV46828.1	259	0	0	0	0	0	0	0	0	0	--	--	--	--	--	--	--	--	--	--	--	--	receptor expression-enhancing protein 5 [Trichinella spiralis].	--
EFV46829.1	350	413	0.9857	90.3984	72	0.9486	16.8505	237	0.9857	56.4652	-2.42351	Down	1.53971e-54	8.21278e-54	0.678758	Up	4.5035e-09	8.94697e-09	-1.74457	Down	1.52e-22	5.98861e-22	hypothetical protein Tsp_15478 [Trichinella spiralis].	--
EFV46830.1	688	0	0	0	0	0	0	0	0	0	--	--	--	--	--	--	--	--	--	--	--	--	zinc finger protein [Trichinella spiralis].	A9X5H9_CIOSA Transposase OS=Ciona savignyi PE=4 SV=1
EFV46831.1	209	0	0	0	0	0	0	0	0	0	--	--	--	--	--	--	--	--	--	--	--	--	conserved hypothetical protein [Trichinella spiralis].	A5C0J4_VITVI Putative uncharacterized protein OS=Vitis vinifera GN=VITISV_002825 PE=4 SV=1
EFV46832.1	186	0	0	0	0	0	0	0	0	0	--	--	--	--	--	--	--	--	--	--	--	--	conserved hypothetical protein [Trichinella spiralis].	--
EFV46833.1	315	3	0.2921	0.729608	1	0.2381	0.260038	40	0.2984	10.5889	-1.4884	Down	0.418136	0.457815	-3.85946	Down	3.08068e-10	6.34522e-10	-5.34768	Down	1.36505e-11	3.41737e-11	conserved hypothetical protein [Trichinella spiralis].	--
EFV46834.1	527	0	0	0	2	0.2808	0.310861	0	0	0	8.28013	Up	0.22574	0.262499	--	--	--	--	8.28013	Up	0.256754	0.305847	conserved hypothetical protein [Trichinella spiralis].	--
EFV46835.1	433	0	0	0	0	0	0	0	0	0	--	--	--	--	--	--	--	--	--	--	--	--	conserved hypothetical protein [Trichinella spiralis].	--
EFV46836.1	613	0	0	0	0	0	0	0	0	0	--	--	--	--	--	--	--	--	--	--	--	--	putative protein tag-76 [Trichinella spiralis].	TAG76_CAEEL Putative protein tag-76 OS=Caenorhabditis elegans GN=tag-76 PE=2 SV=2
EFV46837.1	1086	0	0	0	0	0	0	0	0	0	--	--	--	--	--	--	--	--	--	--	--	--	hypothetical protein Tsp_15470 [Trichinella spiralis].	--
EFV46838.1	721	268	0.6657	28.4759	197	0.6436	22.3809	112	0.6408	12.9534	-0.347474	Down	0.0100592	0.0139024	1.13624	Up	1.92957e-13	4.97164e-13	0.788941	Up	2.58652e-06	5.11649e-06	putative site-specific recombinase, phage integrase family[Trichinella spiralis].	--
EFV46839.1	561	0	0	0	6	0.3173	0.876063	0	0	0	9.77489	Up	0.0123134	0.0168541	--	--	--	--	9.77489	Up	0.0166278	0.0242348	retrovirus-related protein [Trichinella spiralis].	B7P3Y9_IXOSC Reverse transcriptase, putative OS=Ixodes scapularis GN=IscW_ISCW000808 PE=4 SV=1
EFV46840.1	665	0	0	0	0	0	0	0	0	0	--	--	--	--	--	--	--	--	--	--	--	--	conserved hypothetical protein [Trichinella spiralis].	O16111_DROVI Tel1 (Fragment) OS=Drosophila virilis GN=Tel1 PE=4 SV=1
EFV46841.1	890	0	0	0	0	0	0	0	0	0	--	--	--	--	--	--	--	--	--	--	--	--	putative protein tag-76 [Trichinella spiralis].	TAG76_CAEEL Putative protein tag-76 OS=Caenorhabditis elegans GN=tag-76 PE=2 SV=2
EFV46842.1	393	0	0	0	0	0	0	0	0	0	--	--	--	--	--	--	--	--	--	--	--	--	conserved hypothetical protein [Trichinella spiralis].	--
EFV46843.1	342	0	0	0	0	0	0	4	0.4649	0.975291	--	--	--	--	-9.92914	Down	0.0503194	0.0630818	-9.92969	Down	0.05976	0.0810015	conserved hypothetical protein [Trichinella spiralis].	--
EFV46844.1	656	0	0	0	0	0	0	0	0	0	--	--	--	--	--	--	--	--	--	--	--	--	conserved hypothetical protein [Trichinella spiralis].	--
EFV46845.1	346	0	0	0	0	0	0	0	0	0	--	--	--	--	--	--	--	--	--	--	--	--	conserved hypothetical protein [Trichinella spiralis].	--
EFV46846.1	153	0	0	0	0	0	0	1	0.4706	0.545016	--	--	--	--	-9.0896	Down	0.458472	0.49473	-9.09015	Down	0.491114	0.543951	hypothetical protein Tsp_15460 [Trichinella spiralis].	--
EFV46847.1	803	0	0	0	0	0	0	0	0	0	--	--	--	--	--	--	--	--	--	--	--	--	conserved hypothetical protein [Trichinella spiralis].	S39A7_DANRE Zinc transporter Slc39a7 (Fragment) OS=Danio rerio GN=slc39a7 PE=2 SV=1
EFV46848.1	391	0	0	0	0	0	0	0	0	0	--	--	--	--	--	--	--	--	--	--	--	--	conserved hypothetical protein [Trichinella spiralis].	A7SUZ6_NEMVE Predicted protein (Fragment) OS=Nematostella vectensis GN=v1g133330 PE=4 SV=1
EFV46849.1	513	0	0	0	0	0	0	0	0	0	--	--	--	--	--	--	--	--	--	--	--	--	hypothetical protein Tsp_15457 [Trichinella spiralis].	--
EFV46850.1	924	6	0.0801	0.49746	8	0.0823	0.709194	2	0.0823	0.180492	0.511601	Up	0.51852	0.555261	1.46247	Up	0.2252	0.257907	1.97424	Up	0.0699748	0.093148	nucleolysin TIA-1 [Trichinella spiralis].	A8Q915_BRUMA RNA recognition motif OS=Brugia malayi GN=Bm1_46695 PE=4 SV=1
EFV46851.1	345	0	0	0	0	0	0	0	0	0	--	--	--	--	--	--	--	--	--	--	--	--	4-hydroxy-2-oxovalerate aldolase [Trichinella spiralis].	--
EFV46852.1	552	0	0	0	0	0	0	0	0	0	--	--	--	--	--	--	--	--	--	--	--	--	hypothetical protein Tsp_15453 [Trichinella spiralis].	--
EFV46853.1	373	0	0	0	0	0	0	0	0	0	--	--	--	--	--	--	--	--	--	--	--	--	putative WAP-type 'four-disulfide core [Trichinella spiralis].	--
EFV46854.1	801	16	0.4482	1.53026	95	0.3883	9.7149	188	0.3908	19.5716	2.66642	Up	6.7648e-08	1.32732e-07	-3.67709	Down	5.77136e-42	2.19941e-41	-1.01049	Down	1.08167e-08	2.40349e-08	peptidyl-prolyl cis-trans isomerase NIMA-interacting 1 [Trichinellaspiralis].	C4WY86_ACYPI ACYPI007002 protein OS=Acyrthosiphon pisum GN=ACYPI007002 PE=2 SV=1
EFV46855.1	643	0	0	0	0	0	0	0	0	0	--	--	--	--	--	--	--	--	--	--	--	--	putative protein tag-76 [Trichinella spiralis].	TAG76_CAEEL Putative protein tag-76 OS=Caenorhabditis elegans GN=tag-76 PE=2 SV=2
EFV46856.1	507	8	0.501	1.20882	0	0	0	0	0	0	-10.2394	Down	0.00525266	0.00742117	10.2387	Up	0.00567776	0.00774957	--	--	--	--	peroxidasin-like protein [Trichinella spiralis].	Q9N4G6_CAEEL Putative uncharacterized protein OS=Caenorhabditis elegans GN=1D304 PE=2 SV=1
EFV46857.1	708	0	0	0	2	0.209	0.23139	0	0	0	7.85418	Up	0.22574	0.260927	--	--	--	--	7.85418	Up	0.256754	0.303347	eukaryotic translation initiation factor 2C 2 [Trichinellaspiralis].	B4KTB5_DROMO GI18445 OS=Drosophila mojavensis GN=GI18445 PE=4 SV=1
EFV46858.1	301	0	0	0	0	0	0	0	0	0	--	--	--	--	--	--	--	--	--	--	--	--	Pre-mRNA-processing ATP-dependent RNA helicase Prp11 [Trichinellaspiralis].	B4MSR4_DROWI GK20023 OS=Drosophila willistoni GN=GK20023 PE=3 SV=1
EFV46859.1	303	0	0	0	0	0	0	0	0	0	--	--	--	--	--	--	--	--	--	--	--	--	hypothetical protein Tsp_15445 [Trichinella spiralis].	--
EFV46860.1	1119	0	0	0	0	0	0	0	0	0	--	--	--	--	--	--	--	--	--	--	--	--	zinc finger protein [Trichinella spiralis].	A9X5H4_AEDAE Transposase OS=Aedes aegypti PE=4 SV=1
EFV46861.1	734	0	0	0	0	0	0	0	0	0	--	--	--	--	--	--	--	--	--	--	--	--	conserved hypothetical protein [Trichinella spiralis].	--
EFV46862.1	312	0	0	0	0	0	0	0	0	0	--	--	--	--	--	--	--	--	--	--	--	--	conserved hypothetical protein [Trichinella spiralis].	--
EFV46863.1	550	0	0	0	0	0	0	4	0.36	0.606454	--	--	--	--	-9.2437	Down	0.0503194	0.0631986	-9.24425	Down	0.05976	0.0811835	conserved hypothetical protein [Trichinella spiralis].	Q27074_TRISP Antigen targeted by protective antibodies OS=Trichinella spiralis PE=2 SV=1
EFV46864.1	699	0	0	0	0	0	0	0	0	0	--	--	--	--	--	--	--	--	--	--	--	--	zinc finger protein [Trichinella spiralis].	A9X5H9_CIOSA Transposase OS=Ciona savignyi PE=4 SV=1
EFV46865.1	416	0	0	0	0	0	0	0	0	0	--	--	--	--	--	--	--	--	--	--	--	--	receptor expression-enhancing protein 5 [Trichinella spiralis].	Q8T9H5_DROME GM14577p OS=Drosophila melanogaster GN=CG8331 PE=2 SV=1
EFV46866.1	947	154	0.4203	12.458	55	0.3474	4.75729	217	0.3728	19.1078	-1.38886	Down	8.50264e-11	1.87435e-10	-0.617262	Down	4.28916e-05	6.86094e-05	-2.00595	Down	8.97534e-25	3.60559e-24	putative plexin-B3 [Trichinella spiralis].	Q7QEM6_ANOGA AGAP000064-PA OS=Anopheles gambiae GN=AGAP000064 PE=4 SV=3
EFV46867.1	261	3694	0.7625	1084.26	3683	0.7625	1155.87	16237	0.7625	5187.59	0.0922611	Up	0.00602604	0.00845987	-2.2597	Down	0	0	-2.16609	Down	0	0	conserved hypothetical protein [Trichinella spiralis].	--
EFV46868.1	417	0	0	0	0	0	0	0	0	0	--	--	--	--	--	--	--	--	--	--	--	--	protein dispatched [Trichinella spiralis].	--
EFV46869.1	600	0	0	0	0	0	0	0	0	0	--	--	--	--	--	--	--	--	--	--	--	--	conserved hypothetical protein [Trichinella spiralis].	--
EFV46870.1	528	0	0	0	0	0	0	0	0	0	--	--	--	--	--	--	--	--	--	--	--	--	zinc finger protein [Trichinella spiralis].	A9X5H9_CIOSA Transposase OS=Ciona savignyi PE=4 SV=1
EFV46871.1	378	0	0	0	0	0	0	0	0	0	--	--	--	--	--	--	--	--	--	--	--	--	putative serine-type D-Ala-D-Ala carboxypeptidase [Trichinellaspiralis].	--
EFV46872.1	611	0	0	0	0	0	0	0	0	0	--	--	--	--	--	--	--	--	--	--	--	--	conserved hypothetical protein [Trichinella spiralis].	--
EFV46873.1	570	0	0	0	0	0	0	0	0	0	--	--	--	--	--	--	--	--	--	--	--	--	eukaryotic translation initiation factor 2C 3 [Trichinellaspiralis].	TAG76_CAEEL Putative protein tag-76 OS=Caenorhabditis elegans GN=tag-76 PE=2 SV=2
EFV46874.1	857	0	0	0	0	0	0	0	0	0	--	--	--	--	--	--	--	--	--	--	--	--	putative filamin/ABP280 repeat-containing domain protein[Trichinella spiralis].	C3ZE46_BRAFL Putative uncharacterized protein OS=Branchiostoma floridae GN=BRAFLDRAFT_117778 PE=4 SV=1
EFV46875.1	376	33	0.7979	6.72364	52	0.7633	11.3282	9	0.5346	1.99598	0.752609	Up	0.0180101	0.024314	1.75197	Up	0.000488394	0.000722838	2.50476	Up	2.71218e-06	5.34678e-06	conserved hypothetical protein [Trichinella spiralis].	--
EFV46876.1	604	0	0	0	0	0	0	0	0	0	--	--	--	--	--	--	--	--	--	--	--	--	eukaryotic translation initiation factor 2C 2 [Trichinellaspiralis].	Q32KD4_DROME Argonaute-1, isoform A OS=Drosophila melanogaster GN=AGO1 PE=2 SV=1
EFV46877.1	483	2381	0.8116	377.651	1730	0.8033	293.391	8940	0.8075	1543.44	-0.364232	Down	9.53026e-16	3.50949e-15	-2.0312	Down	0	0	-2.39526	Down	0	0	conserved hypothetical protein [Trichinella spiralis].	A7T3X0_NEMVE Predicted protein (Fragment) OS=Nematostella vectensis GN=v1g144887 PE=4 SV=1
EFV46878.1	378	0	0	0	0	0	0	0	0	0	--	--	--	--	--	--	--	--	--	--	--	--	putative transcription factor 12 [Trichinella spiralis].	--
EFV46879.1	411	0	0	0	0	0	0	0	0	0	--	--	--	--	--	--	--	--	--	--	--	--	histone H3, embryonic [Trichinella spiralis].	Q967I1_TRISP Histone H3 OS=Trichinella spiralis PE=2 SV=1
EFV46880.1	610	309	0.8246	38.8068	283	0.523	38.0018	580	0.5492	79.2864	-0.0302412	Down	0.800488	0.822714	-1.03094	Down	2.14608e-25	7.20121e-25	-1.06101	Down	1.22494e-25	4.97492e-25	conserved hypothetical protein [Trichinella spiralis].	--
EFV46881.1	409	0	0	0	0	0	0	0	0	0	--	--	--	--	--	--	--	--	--	--	--	--	conserved hypothetical protein [Trichinella spiralis].	C1NAM9_9CHLO Senescence-associated protein OS=Micromonas pusilla CCMP1545 GN=SSA13 PE=4 SV=1
EFV46882.1	750	0	0	0	0	0	0	0	0	0	--	--	--	--	--	--	--	--	--	--	--	--	hypothetical protein Tsp_15421 [Trichinella spiralis].	--
EFV46883.1	721	0	0	0	0	0	0	0	0	0	--	--	--	--	--	--	--	--	--	--	--	--	eukaryotic translation initiation factor 2C 2 [Trichinellaspiralis].	TAG76_CAEEL Putative protein tag-76 OS=Caenorhabditis elegans GN=tag-76 PE=2 SV=2
EFV46884.1	405	0	0	0	0	0	0	0	0	0	--	--	--	--	--	--	--	--	--	--	--	--	conserved hypothetical protein [Trichinella spiralis].	--
EFV46885.1	922	0	0	0	0	0	0	0	0	0	--	--	--	--	--	--	--	--	--	--	--	--	eukaryotic translation initiation factor 2C 2 [Trichinellaspiralis].	B4JW20_DROGR GH22955 OS=Drosophila grimshawi GN=GH22955 PE=4 SV=1
EFV46886.1	343	0	0	0	0	0	0	0	0	0	--	--	--	--	--	--	--	--	--	--	--	--	conserved hypothetical protein [Trichinella spiralis].	--
EFV46887.1	559	0	0	0	0	0	0	0	0	0	--	--	--	--	--	--	--	--	--	--	--	--	eukaryotic translation initiation factor 2C 1 [Trichinellaspiralis].	TAG76_CAEEL Putative protein tag-76 OS=Caenorhabditis elegans GN=tag-76 PE=2 SV=2
EFV46888.1	537	0	0	0	0	0	0	0	0	0	--	--	--	--	--	--	--	--	--	--	--	--	putative general transcription factor II-I repeat domain-containingprotein 2 [Trichinella spiralis].	Q4SAL0_TETNG Chromosome undetermined SCAF14682, whole genome shotgun sequence. (Fragment) OS=Tetraodon nigroviridis GN=GSTENG00021401001 PE=4 SV=1
EFV46889.1	618	0	0	0	0	0	0	0	0	0	--	--	--	--	--	--	--	--	--	--	--	--	conserved hypothetical protein [Trichinella spiralis].	A8QDZ0_BRUMA Putative uncharacterized protein OS=Brugia malayi GN=Bm1_50485 PE=4 SV=1
EFV46890.1	971	1	0.0752	0.0788968	0	0	0	0	0	0	-6.30189	Down	0.534014	0.568429	6.30117	Up	0.543328	0.576075	--	--	--	--	hypothetical protein Tsp_15413 [Trichinella spiralis].	--
EFV46891.1	299	0	0	0	0	0	0	0	0	0	--	--	--	--	--	--	--	--	--	--	--	--	protein YIP5 [Trichinella spiralis].	--
EFV46892.1	680	0	0	0	0	0	0	0	0	0	--	--	--	--	--	--	--	--	--	--	--	--	conserved hypothetical protein [Trichinella spiralis].	Q0Q535_PHYRM Reverse transcriptase (Fragment) OS=Phytophthora ramorum PE=4 SV=1
EFV46893.1	1033	0	0	0	0	0	0	0	0	0	--	--	--	--	--	--	--	--	--	--	--	--	conserved hypothetical protein [Trichinella spiralis].	--
EFV46894.1	360	0	0	0	0	0	0	0	0	0	--	--	--	--	--	--	--	--	--	--	--	--	histone H2B, gonadal [Trichinella spiralis].	H2B7_CHICK Histone H2B 7 OS=Gallus gallus GN=H2B-VII PE=1 SV=2
EFV46895.1	380	0	0	0	0	0	0	0	0	0	--	--	--	--	--	--	--	--	--	--	--	--	conserved hypothetical protein [Trichinella spiralis].	--
EFV46896.1	445	0	0	0	0	0	0	0	0	0	--	--	--	--	--	--	--	--	--	--	--	--	conserved hypothetical protein [Trichinella spiralis].	--
EFV46897.1	492	0	0	0	0	0	0	0	0	0	--	--	--	--	--	--	--	--	--	--	--	--	conserved hypothetical protein [Trichinella spiralis].	--
EFV46898.1	401	1	0.182	0.191044	12	0.8354	2.45123	9	0.601	1.87154	3.68153	Up	0.00177995	0.00259959	-3.29242	Down	0.0078628	0.010607	0.389281	Up	0.551356	0.596906	conserved hypothetical protein [Trichinella spiralis].	--
EFV46899.1	159	0	0	0	0	0	0	0	0	0	--	--	--	--	--	--	--	--	--	--	--	--	conserved hypothetical protein [Trichinella spiralis].	Q59KL1_CANAL Putative uncharacterized protein OS=Candida albicans GN=CaO19.6835 PE=4 SV=1
EFV46900.1	336	0	0	0	0	0	0	0	0	0	--	--	--	--	--	--	--	--	--	--	--	--	eukaryotic translation initiation factor 2C 1 [Trichinellaspiralis].	TAG76_CAEEL Putative protein tag-76 OS=Caenorhabditis elegans GN=tag-76 PE=2 SV=2
EFV46901.1	513	0	0	0	0	0	0	0	0	0	--	--	--	--	--	--	--	--	--	--	--	--	hypothetical protein Tsp_15401 [Trichinella spiralis].	--
EFV46902.1	150	0	0	0	0	0	0	0	0	0	--	--	--	--	--	--	--	--	--	--	--	--	conserved hypothetical protein [Trichinella spiralis].	--
EFV46903.1	548	0	0	0	0	0	0	0	0	0	--	--	--	--	--	--	--	--	--	--	--	--	lipopolysaccharide exporter [Trichinella spiralis].	--
EFV46904.1	394	0	0	0	0	0	0	0	0	0	--	--	--	--	--	--	--	--	--	--	--	--	conserved hypothetical protein [Trichinella spiralis].	--
EFV46905.1	425	0	0	0	3	0.3553	0.578202	2	0.3459	0.392411	9.17543	Up	0.109094	0.133077	-8.61567	Down	0.21951	0.252392	0.559206	Up	0.704422	0.739679	conserved hypothetical protein [Trichinella spiralis].	--
EFV46906.1	354	0	0	0	0	0	0	0	0	0	--	--	--	--	--	--	--	--	--	--	--	--	conserved hypothetical protein [Trichinella spiralis].	--
EFV46907.1	391	0	0	0	0	0	0	0	0	0	--	--	--	--	--	--	--	--	--	--	--	--	conserved hypothetical protein [Trichinella spiralis].	A7SUZ6_NEMVE Predicted protein (Fragment) OS=Nematostella vectensis GN=v1g133330 PE=4 SV=1
EFV46908.1	1401	85	0.536	4.64793	70	0.4154	4.09267	30	0.2234	1.7856	-0.183544	Down	0.433598	0.473899	1.38	Up	1.94703e-06	3.4367e-06	1.19664	Up	8.03994e-05	0.000142491	conserved hypothetical protein [Trichinella spiralis].	--
EFV46909.1	500	0	0	0	0	0	0	0	0	0	--	--	--	--	--	--	--	--	--	--	--	--	conserved hypothetical protein [Trichinella spiralis].	--
EFV46910.1	468	0	0	0	0	0	0	0	0	0	--	--	--	--	--	--	--	--	--	--	--	--	conserved hypothetical protein [Trichinella spiralis].	--
EFV46911.1	1009	0	0	0	0	0	0	0	0	0	--	--	--	--	--	--	--	--	--	--	--	--	conserved hypothetical protein [Trichinella spiralis].	ADCK3_HUMAN Chaperone activity of bc1 complex-like, mitochondrial OS=Homo sapiens GN=CABC1 PE=1 SV=1
EFV46912.1	272	0	0	0	0	0	0	0	0	0	--	--	--	--	--	--	--	--	--	--	--	--	conserved hypothetical protein [Trichinella spiralis].	--
EFV46913.1	462	0	0	0	2	0.3203	0.354597	0	0	0	8.47004	Up	0.22574	0.262883	--	--	--	--	8.47004	Up	0.256754	0.306671	conserved hypothetical protein [Trichinella spiralis].	--
EFV46914.1	806	0	0	0	0	0	0	0	0	0	--	--	--	--	--	--	--	--	--	--	--	--	conserved hypothetical protein [Trichinella spiralis].	YMV2_CAEEL Uncharacterized protein K04H4.2 OS=Caenorhabditis elegans GN=K04H4.2 PE=1 SV=6
EFV46915.1	351	0	0	0	0	0	0	0	0	0	--	--	--	--	--	--	--	--	--	--	--	--	conserved hypothetical protein [Trichinella spiralis].	--
EFV46916.1	742	0	0	0	0	0	0	0	0	0	--	--	--	--	--	--	--	--	--	--	--	--	conserved hypothetical protein [Trichinella spiralis].	A7TD57_NEMVE Predicted protein (Fragment) OS=Nematostella vectensis GN=v1g155763 PE=4 SV=1
EFV46917.1	345	0	0	0	0	0	0	0	0	0	--	--	--	--	--	--	--	--	--	--	--	--	conserved hypothetical protein [Trichinella spiralis].	B6ABF2_9CRYT Senescence-associated protein, putative OS=Cryptosporidium muris RN66 GN=CMU_008930 PE=4 SV=1
EFV46918.1	434	0	0	0	0	0	0	0	0	0	--	--	--	--	--	--	--	--	--	--	--	--	conserved hypothetical protein [Trichinella spiralis].	--
EFV46919.1	941	0	0	0	0	0	0	0	0	0	--	--	--	--	--	--	--	--	--	--	--	--	putative C-hordein [Trichinella spiralis].	--
EFV46920.1	164	0	0	0	0	0	0	0	0	0	--	--	--	--	--	--	--	--	--	--	--	--	conserved hypothetical protein [Trichinella spiralis].	--
EFV46921.1	474	0	0	0	0	0	0	0	0	0	--	--	--	--	--	--	--	--	--	--	--	--	alkylated DNA repair protein [Trichinella spiralis].	B3RYI8_TRIAD Putative uncharacterized protein OS=Trichoplax adhaerens GN=TRIADDRAFT_26003 PE=4 SV=1
EFV46922.1	513	0	0	0	0	0	0	0	0	0	--	--	--	--	--	--	--	--	--	--	--	--	hypothetical protein Tsp_15378 [Trichinella spiralis].	--
EFV46923.1	923	0	0	0	0	0	0	0	0	0	--	--	--	--	--	--	--	--	--	--	--	--	conserved hypothetical protein [Trichinella spiralis].	Q2MGA5_ANTMY Polyprotein OS=Antheraea mylitta PE=4 SV=1
EFV46924.1	345	0	0	0	0	0	0	0	0	0	--	--	--	--	--	--	--	--	--	--	--	--	conserved hypothetical protein [Trichinella spiralis].	B6ABF2_9CRYT Senescence-associated protein, putative OS=Cryptosporidium muris RN66 GN=CMU_008930 PE=4 SV=1
EFV46925.1	168	0	0	0	0	0	0	0	0	0	--	--	--	--	--	--	--	--	--	--	--	--	conserved hypothetical protein [Trichinella spiralis].	--
EFV46926.1	561	0	0	0	0	0	0	2	0.262	0.297281	--	--	--	--	-8.21514	Down	0.21951	0.252499	-8.21569	Down	0.243364	0.293418	hypothetical protein Tsp_15372 [Trichinella spiralis].	--
EFV46927.1	853	0	0	0	0	0	0	0	0	0	--	--	--	--	--	--	--	--	--	--	--	--	dual specificity protein phosphatase 8 [Trichinella spiralis].	--
EFV46928.1	245	0	0	0	0	0	0	0	0	0	--	--	--	--	--	--	--	--	--	--	--	--	leucine--tRNA ligase [Trichinella spiralis].	--
EFV46929.1	1031	0	0	0	0	0	0	0	0	0	--	--	--	--	--	--	--	--	--	--	--	--	hypothetical protein Tsp_15369 [Trichinella spiralis].	Q5ZHL1_CHICK Putative uncharacterized protein OS=Gallus gallus GN=RCJMB04_37a17 PE=2 SV=1
EFV46930.1	397	0	0	0	0	0	0	0	0	0	--	--	--	--	--	--	--	--	--	--	--	--	conserved hypothetical protein [Trichinella spiralis].	--
EFV46931.1	647	69	0.7295	8.17003	3	0.119	0.379808	9	0.3416	1.15995	-4.427	Down	1.24567e-16	4.71172e-16	2.8161	Up	1.9786e-06	3.47388e-06	-1.61072	Down	0.0862148	0.113337	conserved hypothetical protein [Trichinella spiralis].	--
EFV46932.1	857	0	0	0	0	0	0	0	0	0	--	--	--	--	--	--	--	--	--	--	--	--	solute carrier family 41 member 1 [Trichinella spiralis].	C3YAD2_BRAFL Putative uncharacterized protein OS=Branchiostoma floridae GN=BRAFLDRAFT_120081 PE=4 SV=1
EFV46933.1	618	0	0	0	0	0	0	0	0	0	--	--	--	--	--	--	--	--	--	--	--	--	conserved domain protein [Trichinella spiralis].	--
EFV46934.1	914	0	0	0	0	0	0	0	0	0	--	--	--	--	--	--	--	--	--	--	--	--	eukaryotic translation initiation factor 2C 2 [Trichinellaspiralis].	TAG76_CAEEL Putative protein tag-76 OS=Caenorhabditis elegans GN=tag-76 PE=2 SV=2
EFV46935.1	1533	0	0	0	0	0	0	0	0	0	--	--	--	--	--	--	--	--	--	--	--	--	conserved hypothetical protein [Trichinella spiralis].	--
EFV46936.1	632	2	0.2342	0.242433	0	0	0	2	0.2326	0.263884	-7.92144	Down	0.27594	0.313165	-0.122497	Down	0.920438	0.929415	-8.04376	Down	0.243364	0.295642	conserved hypothetical protein [Trichinella spiralis].	--
EFV46937.1	808	0	0	0	0	0	0	0	0	0	--	--	--	--	--	--	--	--	--	--	--	--	malonate/sodium symporter MadL subunit [Trichinella spiralis].	--
EFV46938.1	825	0	0	0	0	0	0	0	0	0	--	--	--	--	--	--	--	--	--	--	--	--	peregrin [Trichinella spiralis].	B7QC82_IXOSC Bromodomain and PHD finger-containing protein 1, brpf1, putative OS=Ixodes scapularis GN=IscW_ISCW022763 PE=4 SV=1
EFV46939.1	407	0	0	0	0	0	0	0	0	0	--	--	--	--	--	--	--	--	--	--	--	--	conserved hypothetical protein [Trichinella spiralis].	--
EFV46940.1	658	0	0	0	0	0	0	0	0	0	--	--	--	--	--	--	--	--	--	--	--	--	ATP-dependent RNA helicase DBP1 [Trichinella spiralis].	A8P4I3_BRUMA ATP-dependent RNA helicase An3, putative OS=Brugia malayi GN=Bm1_16185 PE=3 SV=1
EFV46941.1	391	0	0	0	0	0	0	0	0	0	--	--	--	--	--	--	--	--	--	--	--	--	conserved hypothetical protein [Trichinella spiralis].	A7SUZ6_NEMVE Predicted protein (Fragment) OS=Nematostella vectensis GN=v1g133330 PE=4 SV=1
EFV46942.1	464	0	0	0	0	0	0	0	0	0	--	--	--	--	--	--	--	--	--	--	--	--	hypothetical protein Tsp_15356 [Trichinella spiralis].	--
EFV46943.1	822	0	0	0	0	0	0	1	0.0876	0.101445	--	--	--	--	-6.664	Down	0.458472	0.495716	-6.66455	Down	0.491114	0.544995	conserved hypothetical protein [Trichinella spiralis].	--
EFV46944.1	544	0	0	0	0	0	0	0	0	0	--	--	--	--	--	--	--	--	--	--	--	--	integrin-linked protein kinase [Trichinella spiralis].	A8PAW7_BRUMA Integrin-linked kinase, putative OS=Brugia malayi GN=Bm1_20815 PE=4 SV=1
EFV46945.1	558	81	0.3369	11.1206	10	0.1828	1.46796	20	0.1918	2.9888	-2.92136	Down	3.52554e-14	1.22357e-13	1.89542	Up	6.94344e-09	1.36682e-08	-1.02576	Down	0.0633512	0.0854599	8-amino-7-oxononanoate synthase [Trichinella spiralis].	--
EFV46946.1	791	119	0.708	11.5252	37	0.354	3.83153	27	0.5563	2.84635	-1.5888	Down	3.02838e-10	6.53931e-10	2.01743	Up	1.19189e-11	2.57456e-11	0.42881	Up	0.242368	0.295973	phosphoacetylglucosamine mutase [Trichinella spiralis].	AGM1_HUMAN Phosphoacetylglucosamine mutase OS=Homo sapiens GN=PGM3 PE=1 SV=1
EFV46947.1	159	0	0	0	0	0	0	0	0	0	--	--	--	--	--	--	--	--	--	--	--	--	conserved hypothetical protein [Trichinella spiralis].	Q59KL1_CANAL Putative uncharacterized protein OS=Candida albicans GN=CaO19.6835 PE=4 SV=1
EFV46948.1	421	2	0.2043	0.363937	0	0	0	63	0.5677	12.4784	-8.50755	Down	0.27594	0.313296	-5.09978	Down	4.05304e-18	1.264e-17	-13.6071	Down	6.10796e-20	2.32785e-19	hypothetical protein Tsp_15350 [Trichinella spiralis].	--
EFV46949.1	234	0	0	0	0	0	0	0	0	0	--	--	--	--	--	--	--	--	--	--	--	--	signal recognition particle protein [Trichinella spiralis].	A8NNV0_BRUMA Signal recognition particle 9 kDa protein homolog, putative OS=Brugia malayi GN=Bm1_06535 PE=4 SV=1
EFV46950.1	302	12	0.6656	3.04406	23	0.7119	6.23833	38	0.8675	10.4925	1.03516	Up	0.040921	0.0529481	-1.78546	Down	5.82844e-05	9.2696e-05	-0.750122	Down	0.0474712	0.0654044	protein SDA1 [Trichinella spiralis].	SDA1_CAEEL Protein SDA1 homolog OS=Caenorhabditis elegans GN=pro-3 PE=1 SV=4
EFV46951.1	683	0	0	0	0	0	0	0	0	0	--	--	--	--	--	--	--	--	--	--	--	--	putative fibronectin type III domain protein [Trichinellaspiralis].	DIG1_CAEEL Mesocentin OS=Caenorhabditis elegans GN=dig-1 PE=1 SV=2
EFV46952.1	435	0	0	0	0	0	0	0	0	0	--	--	--	--	--	--	--	--	--	--	--	--	conserved hypothetical protein [Trichinella spiralis].	--
EFV46953.1	569	0	0	0	0	0	0	0	0	0	--	--	--	--	--	--	--	--	--	--	--	--	conserved hypothetical protein [Trichinella spiralis].	--
EFV46954.1	816	0	0	0	2	0.1814	0.200765	0	0	0	7.64936	Up	0.22574	0.263087	--	--	--	--	7.64936	Up	0.256754	0.307195	conserved hypothetical protein [Trichinella spiralis].	B8MI73_TALSN Putative uncharacterized protein OS=Talaromyces stipitatus (strain ATCC 10500 / CBS 375.48 / QM 6759 / NRRL 1006) GN=TSTA_040370 PE=4 SV=1
EFV46955.1	574	0	0	0	0	0	0	0	0	0	--	--	--	--	--	--	--	--	--	--	--	--	conserved hypothetical protein [Trichinella spiralis].	--
EFV46956.1	634	0	0	0	0	0	0	0	0	0	--	--	--	--	--	--	--	--	--	--	--	--	conserved hypothetical protein [Trichinella spiralis].	Q4EAY5_9RICK Zinc knuckle domain protein (Fragment) OS=Wolbachia endosymbiont of Drosophila ananassae GN=WwAna1051 PE=4 SV=1
EFV46957.1	380	0	0	0	0	0	0	0	0	0	--	--	--	--	--	--	--	--	--	--	--	--	hypothetical protein Tsp_15341 [Trichinella spiralis].	--
EFV46958.1	901	9	0.4084	0.765238	0	0	0	3	0.1609	0.27765	-9.57976	Down	0.0027142	0.00392755	1.46247	Up	0.12596	0.150613	-8.11712	Down	0.120596	0.155477	hypothetical protein Tsp_15340 [Trichinella spiralis].	--
EFV46959.1	330	51	0.4758	11.8395	55	0.4758	13.652	386	0.4727	97.538	0.205498	Up	0.463322	0.503981	-3.04253	Down	2.22788e-71	1.00823e-70	-2.83685	Down	7.71658e-64	4.0681e-63	conserved hypothetical protein [Trichinella spiralis].	--
EFV46960.1	391	0	0	0	0	0	0	0	0	0	--	--	--	--	--	--	--	--	--	--	--	--	conserved hypothetical protein [Trichinella spiralis].	A7SUZ6_NEMVE Predicted protein (Fragment) OS=Nematostella vectensis GN=v1g133330 PE=4 SV=1
EFV46961.1	763	0	0	0	0	0	0	0	0	0	--	--	--	--	--	--	--	--	--	--	--	--	conserved hypothetical protein [Trichinella spiralis].	B7P246_IXOSC Putative uncharacterized protein (Fragment) OS=Ixodes scapularis GN=IscW_ISCW000306 PE=4 SV=1
EFV46962.1	622	0	0	0	0	0	0	0	0	0	--	--	--	--	--	--	--	--	--	--	--	--	hypothetical protein Tsp_15336 [Trichinella spiralis].	--
EFV46963.1	168	0	0	0	0	0	0	0	0	0	--	--	--	--	--	--	--	--	--	--	--	--	conserved hypothetical protein [Trichinella spiralis].	--
EFV46964.1	950	16	0.4916	1.29025	2	0.1558	0.172446	1	0.0789	0.0877762	-2.90344	Down	0.00119996	0.00178554	3.8775	Up	0.000863106	0.00124761	0.974244	Up	0.63884	0.678474	40S ribosomal protein S15Aa [Trichinella spiralis].	C1BRF4_9MAXI 40S ribosomal protein S15Aa OS=Caligus rogercresseyi GN=RS15A PE=2 SV=1
EFV46965.1	815	14	0.2454	1.31598	100	0.3939	10.0505	63	0.3509	6.4459	2.93306	Up	2.21302e-07	4.25322e-07	-2.29242	Down	9.3775e-10	1.90485e-09	0.64082	Up	0.00533262	0.00816686	conserved hypothetical protein [Trichinella spiralis].	B0WL70_CULQU Microtubule associated protein xmap215 OS=Culex quinquefasciatus GN=CpipJ_CPIJ008204 PE=4 SV=1
EFV46966.1	468	0	0	0	0	0	0	0	0	0	--	--	--	--	--	--	--	--	--	--	--	--	conserved hypothetical protein [Trichinella spiralis].	--
EFV46967.1	683	0	0	0	0	0	0	0	0	0	--	--	--	--	--	--	--	--	--	--	--	--	hypothetical protein Tsp_15331 [Trichinella spiralis].	--
EFV46968.1	531	0	0	0	0	0	0	0	0	0	--	--	--	--	--	--	--	--	--	--	--	--	conserved hypothetical protein [Trichinella spiralis].	--
EFV46969.1	432	0	0	0	0	0	0	0	0	0	--	--	--	--	--	--	--	--	--	--	--	--	conserved hypothetical protein [Trichinella spiralis].	--
EFV46970.1	506	0	0	0	0	0	0	0	0	0	--	--	--	--	--	--	--	--	--	--	--	--	conserved hypothetical protein [Trichinella spiralis].	--
EFV46971.1	254	0	0	0	0	0	0	0	0	0	--	--	--	--	--	--	--	--	--	--	--	--	conserved hypothetical protein [Trichinella spiralis].	--
EFV46972.1	1132	130	0.2659	8.79783	188	0.2633	13.6037	181	0.2606	13.3331	0.628785	Up	0.000116986	0.000188661	-0.599975	Down	0.000270366	0.000405504	0.028987	Up	0.847718	0.870224	eukaryotic translation initiation factor 2A [Trichinella spiralis].	EIF2A_DANRE Eukaryotic translation initiation factor 2A OS=Danio rerio GN=eif2a PE=2 SV=1
EFV46973.1	547	15	0.3985	2.10079	4	0.2742	0.59899	48	0.3949	7.31736	-1.81033	Down	0.0177742	0.0240171	-1.80057	Down	5.26214e-06	9.03194e-06	-3.61072	Down	4.7036e-11	1.14332e-10	hypothetical protein Tsp_15324 [Trichinella spiralis].	--
EFV46974.1	694	0	0	0	0	0	0	0	0	0	--	--	--	--	--	--	--	--	--	--	--	--	conserved hypothetical protein [Trichinella spiralis].	--
EFV46975.1	253	0	0	0	0	0	0	0	0	0	--	--	--	--	--	--	--	--	--	--	--	--	conserved hypothetical protein [Trichinella spiralis].	B8LLL2_PICSI Putative uncharacterized protein OS=Picea sitchensis PE=4 SV=1
EFV46976.1	303	0	0	0	0	0	0	0	0	0	--	--	--	--	--	--	--	--	--	--	--	--	hypothetical protein Tsp_15321 [Trichinella spiralis].	--
EFV46977.1	407	93	0.4103	17.5052	1	0.1843	0.201258	118	0.4128	24.1762	-6.4426	Down	1.03331e-25	4.40967e-25	-0.465981	Down	0.0194576	0.0254414	-6.9084	Down	6.31694e-35	2.77574e-34	protein DGCR14 [Trichinella spiralis].	--
EFV46978.1	1312	18	0.2851	1.05104	7	0.25	0.43703	12	0.3125	0.76269	-1.26601	Down	0.043946	0.0566776	0.462465	Up	0.400558	0.437139	-0.803364	Down	0.2464	0.295818	putative von Willebrand factor type A domain protein [Trichinellaspiralis].	MUA3_CAEEL Transmembrane cell adhesion receptor mua-3 OS=Caenorhabditis elegans GN=mua-3 PE=1 SV=2
EFV46979.1	554	0	0	0	0	0	0	0	0	0	--	--	--	--	--	--	--	--	--	--	--	--	hypothetical protein Tsp_15318 [Trichinella spiralis].	--
EFV46980.1	426	0	0	0	0	0	0	0	0	0	--	--	--	--	--	--	--	--	--	--	--	--	hypothetical protein Tsp_15317 [Trichinella spiralis].	--
EFV46981.1	496	0	0	0	0	0	0	0	0	0	--	--	--	--	--	--	--	--	--	--	--	--	conserved hypothetical protein [Trichinella spiralis].	--
EFV46982.1	1264	20	0.4241	1.21216	2	0.1171	0.129607	6	0.1875	0.395826	-3.22536	Down	0.0001239	0.000198154	1.61447	Up	0.0112571	0.0150158	-1.61072	Down	0.171041	0.21418	7 transmembrane receptor [Trichinella spiralis].	Q7PME5_ANOGA Putative GABA-B receptor 1 (AGAP010281-PA) (Fragment) OS=Anopheles gambiae GN=GPRGBB1 PE=4 SV=3
EFV46983.1	744	16	0.4798	1.6475	0	0	0	4	0.3401	0.448319	-10.6861	Down	2.66974e-05	4.52583e-05	1.8775	Up	0.0125683	0.0166387	-8.80838	Down	0.05976	0.080952	hypothetical protein Tsp_15314 [Trichinella spiralis].	--
EFV46984.1	393	0	0	0	0	0	0	0	0	0	--	--	--	--	--	--	--	--	--	--	--	--	feline leukemia virus subgroup C receptor-related protein 2[Trichinella spiralis].	A8PVS7_BRUMA Hypothetical transporter C09D4.1, putative OS=Brugia malayi GN=Bm1_35820 PE=4 SV=1
EFV46985.1	440	0	0	0	0	0	0	0	0	0	--	--	--	--	--	--	--	--	--	--	--	--	hypothetical protein Tsp_15312 [Trichinella spiralis].	--
EFV46986.1	327	11	0.6789	2.57705	8	0.6269	2.00396	3	0.474	0.765022	-0.362868	Down	0.604538	0.635339	1.75197	Up	0.0519806	0.0650261	1.38928	Up	0.154892	0.195133	hypothetical protein Tsp_15311 [Trichinella spiralis].	--
EFV46987.1	458	0	0	0	0	0	0	0	0	0	--	--	--	--	--	--	--	--	--	--	--	--	putative RB1-inducible coiled-coil protein 1 [Trichinellaspiralis].	RBCC1_MOUSE RB1-inducible coiled-coil protein 1 OS=Mus musculus GN=Rb1cc1 PE=1 SV=2
EFV46988.1	852	0	0	0	0	0	0	0	0	0	--	--	--	--	--	--	--	--	--	--	--	--	conserved hypothetical protein [Trichinella spiralis].	--
EFV46989.1	709	64	0.5219	6.91532	128	0.574	14.7881	138	0.6023	16.2306	1.09656	Up	3.21684e-07	6.13101e-07	-1.23102	Down	4.87448e-09	9.67265e-09	-0.13428	Down	0.44854	0.504271	metal cation transporter [Trichinella spiralis].	B5X0Q9_SALSA Zinc transporter SLC39A7 OS=Salmo salar GN=KE4 PE=2 SV=1
EFV46990.1	1027	70	0.1675	5.22163	22	0.1548	1.75469	11	0.1461	0.893147	-1.57329	Down	1.75373e-06	3.20328e-06	2.54735	Up	5.49368e-07	9.94538e-07	0.974244	Up	0.064795	0.0873455	hypothetical protein Tsp_15307 [Trichinella spiralis].	--
EFV46991.1	1223	1	0.0597	0.0626401	0	0	0	0	0	0	-5.96901	Down	0.534014	0.566776	5.96829	Up	0.543328	0.574638	--	--	--	--	deoxyribonuclease II superfamily [Trichinella spiralis].	Q32VU8_TRISP Newborn larvae-specific DNase II-8 OS=Trichinella spiralis PE=2 SV=1
EFV46992.1	908	0	0	0	0	0	0	0	0	0	--	--	--	--	--	--	--	--	--	--	--	--	hypothetical protein Tsp_15305 [Trichinella spiralis].	--
EFV46993.1	1058	0	0	0	0	0	0	0	0	0	--	--	--	--	--	--	--	--	--	--	--	--	conserved hypothetical protein [Trichinella spiralis].	Q32R75_TRISP Adult-specific DNase II-1 OS=Trichinella spiralis PE=2 SV=1
EFV46994.1	586	0	0	0	0	0	0	0	0	0	--	--	--	--	--	--	--	--	--	--	--	--	putative zinc finger protein Gfi-1 [Trichinella spiralis].	--
EFV46995.1	357	0	0	0	0	0	0	1	0.2101	0.233578	--	--	--	--	-7.86721	Down	0.458472	0.494179	-7.86776	Down	0.491114	0.542821	hypothetical protein Tsp_15302 [Trichinella spiralis].	--
EFV46996.1	446	0	0	0	2	0.3318	0.367318	6	0.3386	1.1218	8.52089	Up	0.22574	0.26225	-10.1311	Down	0.011535	0.0153683	-1.61072	Down	0.171041	0.214079	AP-2 complex subunit mu-1 [Trichinella spiralis].	AP2MA_DANRE AP-2 complex subunit mu-1-A OS=Danio rerio GN=ap2m1a PE=2 SV=1
EFV46997.1	321	0	0	0	0	0	0	0	0	0	--	--	--	--	--	--	--	--	--	--	--	--	acetyl-CoA carboxylase, biotin carboxyl carrier protein[Trichinella spiralis].	--
EFV46998.1	581	2	0.2547	0.263714	0	0	0	0	0	0	-8.04283	Down	0.27594	0.31356	8.0421	Up	0.28319	0.318351	--	--	--	--	ATP-binding cassette sub-family A member 3 [Trichinella spiralis].	ABCA3_MOUSE ATP-binding cassette sub-family A member 3 OS=Mus musculus GN=Abca3 PE=2 SV=2
EFV46999.1	460	0	0	0	0	0	0	0	0	0	--	--	--	--	--	--	--	--	--	--	--	--	myosin-XV [Trichinella spiralis].	MYO1_COCIM Myosin-1 OS=Coccidioides immitis GN=MYO1 PE=3 SV=1
EFV47000.1	356	0	0	0	0	0	0	0	0	0	--	--	--	--	--	--	--	--	--	--	--	--	conserved hypothetical protein [Trichinella spiralis].	--
EFV47001.1	797	0	0	0	0	0	0	0	0	0	--	--	--	--	--	--	--	--	--	--	--	--	hypothetical protein Tsp_15296 [Trichinella spiralis].	--
EFV47002.1	619	0	0	0	0	0	0	0	0	0	--	--	--	--	--	--	--	--	--	--	--	--	conserved hypothetical protein [Trichinella spiralis].	O76925_DROME Polyprotein OS=Drosophila melanogaster GN=polyprotein PE=4 SV=1
EFV47003.1	672	0	0	0	0	0	0	0	0	0	--	--	--	--	--	--	--	--	--	--	--	--	putative cadherin domain protein [Trichinella spiralis].	B7P9Y6_IXOSC Protocadherin fat, putative OS=Ixodes scapularis GN=IscW_ISCW017319 PE=4 SV=1
EFV47004.1	944	0	0	0	0	0	0	0	0	0	--	--	--	--	--	--	--	--	--	--	--	--	hypothetical protein Tsp_15293 [Trichinella spiralis].	--
EFV47005.1	647	11	0.5425	1.30247	0	0	0	0	0	0	-10.347	Down	0.000724708	0.00109697	10.3463	Up	0.000803946	0.00116482	--	--	--	--	conserved hypothetical protein [Trichinella spiralis].	--
EFV47006.1	496	0	0	0	0	0	0	0	0	0	--	--	--	--	--	--	--	--	--	--	--	--	ribosomal protein S17 [Trichinella spiralis].	--
EFV47007.1	284	0	0	0	0	0	0	0	0	0	--	--	--	--	--	--	--	--	--	--	--	--	hypothetical protein Tsp_15290 [Trichinella spiralis].	--
EFV47008.1	369	343	0.8835	71.2109	9	0.7317	1.99785	3	0.29	0.677946	-5.15558	Down	1.4401e-84	8.8241e-84	6.71461	Up	6.4574e-05	0.000101875	1.55921	Up	0.0987582	0.128998	conserved hypothetical protein [Trichinella spiralis].	--
EFV47009.1	341	0	0	0	0	0	0	0	0	0	--	--	--	--	--	--	--	--	--	--	--	--	putative ribosomal protein S18 [Trichinella spiralis].	--
EFV47010.1	1202	0	0	0	0	0	0	0	0	0	--	--	--	--	--	--	--	--	--	--	--	--	cardiotoxin-6 [Trichinella spiralis].	--
EFV47011.1	454	0	0	0	0	0	0	0	0	0	--	--	--	--	--	--	--	--	--	--	--	--	cell wall hydrolase/autolysin [Trichinella spiralis].	--
EFV47012.1	303	0	0	0	0	0	0	0	0	0	--	--	--	--	--	--	--	--	--	--	--	--	hypothetical protein Tsp_15285 [Trichinella spiralis].	--
EFV47013.1	574	0	0	0	0	0	0	0	0	0	--	--	--	--	--	--	--	--	--	--	--	--	conserved hypothetical protein [Trichinella spiralis].	--
EFV47014.1	1009	2	0.0882	0.151851	15	0.4153	1.21772	17	0.3053	1.40494	3.00345	Up	0.000929592	0.0013949	-3.20996	Down	0.000198689	0.000300393	-0.206328	Down	0.689894	0.726719	histone H3, embryonic [Trichinella spiralis].	Q967I1_TRISP Histone H3 OS=Trichinella spiralis PE=2 SV=1
EFV47015.1	345	0	0	0	0	0	0	0	0	0	--	--	--	--	--	--	--	--	--	--	--	--	histone H2B [Trichinella spiralis].	H2B3_DANRE Histone H2B 3 OS=Danio rerio GN=hist2h2l PE=2 SV=3
EFV47016.1	968	1	0.0754	0.0791413	0	0	0	0	0	0	-6.30636	Down	0.534014	0.568832	6.30563	Up	0.543328	0.576616	--	--	--	--	conserved hypothetical protein [Trichinella spiralis].	Q17E74_AEDAE Putative uncharacterized protein OS=Aedes aegypti GN=AAEL003892 PE=4 SV=1
EFV47017.1	626	0	0	0	0	0	0	0	0	0	--	--	--	--	--	--	--	--	--	--	--	--	conserved hypothetical protein [Trichinella spiralis].	--
EFV47018.1	394	0	0	0	0	0	0	0	0	0	--	--	--	--	--	--	--	--	--	--	--	--	zinc finger protein [Trichinella spiralis].	SCND3_HUMAN SCAN domain-containing protein 3 OS=Homo sapiens GN=SCAND3 PE=2 SV=1
EFV47019.1	220	0	0	0	0	0	0	0	0	0	--	--	--	--	--	--	--	--	--	--	--	--	putative 3-hydroxybutyryl-CoA dehydrogenase [Trichinella spiralis].	--
EFV47020.1	486	0	0	0	0	0	0	0	0	0	--	--	--	--	--	--	--	--	--	--	--	--	hypothetical protein Tsp_15277 [Trichinella spiralis].	PGTA_HUMAN Geranylgeranyl transferase type-2 subunit alpha OS=Homo sapiens GN=RABGGTA PE=1 SV=2
EFV47021.1	309	0	0	0	0	0	0	0	0	0	--	--	--	--	--	--	--	--	--	--	--	--	conserved hypothetical protein [Trichinella spiralis].	--
EFV47022.1	510	2	0.2902	0.300427	0	0	0	0	0	0	-8.23087	Down	0.27594	0.31149	8.23014	Up	0.28319	0.316567	--	--	--	--	retrotransposable element Tf2 155 kDa protein type 1 [Trichinellaspiralis].	Q4QQF4_SCHMA Gag-pol polyprotein OS=Schistosoma mansoni PE=2 SV=1
EFV47023.1	884	68	0.4932	5.89298	37	0.4242	3.42844	11	0.371	1.03763	-0.781446	Down	0.00718524	0.0100351	2.48416	Up	5.49662e-07	9.94805e-07	1.72427	Up	0.000182265	0.000314763	putative protein E6 [Trichinella spiralis].	--
EFV47024.1	366	0	0	0	0	0	0	0	0	0	--	--	--	--	--	--	--	--	--	--	--	--	hypothetical protein Tsp_15273 [Trichinella spiralis].	--
EFV47025.1	581	0	0	0	0	0	0	0	0	0	--	--	--	--	--	--	--	--	--	--	--	--	hypothetical protein Tsp_15272 [Trichinella spiralis].	--
EFV47026.1	635	0	0	0	0	0	0	0	0	0	--	--	--	--	--	--	--	--	--	--	--	--	conserved hypothetical protein [Trichinella spiralis].	--
EFV47027.1	907	0	0	0	0	0	0	0	0	0	--	--	--	--	--	--	--	--	--	--	--	--	conserved hypothetical protein [Trichinella spiralis].	--
EFV47028.1	267	0	0	0	0	0	0	0	0	0	--	--	--	--	--	--	--	--	--	--	--	--	chaperonin [Trichinella spiralis].	--
EFV47029.1	519	0	0	0	0	0	0	0	0	0	--	--	--	--	--	--	--	--	--	--	--	--	hypothetical protein Tsp_15268 [Trichinella spiralis].	--
EFV47030.1	303	0	0	0	0	0	0	0	0	0	--	--	--	--	--	--	--	--	--	--	--	--	conserved hypothetical protein [Trichinella spiralis].	--
EFV47031.1	1050	17	0.2457	1.24033	32	0.1971	2.49636	13	0.159	1.03242	1.0091	Up	0.0177764	0.0240129	0.264526	Up	0.63153	0.660302	1.2738	Up	0.005462	0.00835923	phycobilisome linker polypeptide [Trichinella spiralis].	--
EFV47032.1	378	12	0.963	2.43203	12	0.7434	2.60038	4	0.6296	0.882407	0.0965636	Up	0.8658	0.883922	1.46247	Up	0.072808	0.0900014	1.55921	Up	0.0534534	0.0732067	hypothetical protein Tsp_15265 [Trichinella spiralis].	--
EFV47033.1	553	8	0.3852	1.10826	2	0.2676	0.296246	2	0.2658	0.301582	-1.90344	Down	0.083297	0.103222	1.8775	Up	0.0888192	0.108118	-0.025756	Down	0.983154	0.989702	conserved domain protein [Trichinella spiralis].	--
EFV47034.1	107	0	0	0	0	0	0	0	0	0	--	--	--	--	--	--	--	--	--	--	--	--	hypothetical protein Tsp_15263 [Trichinella spiralis].	B8LLL2_PICSI Putative uncharacterized protein OS=Picea sitchensis PE=4 SV=1
EFV47035.1	408	0	0	0	0	0	0	0	0	0	--	--	--	--	--	--	--	--	--	--	--	--	conserved hypothetical protein [Trichinella spiralis].	--
EFV47036.1	992	0	0	0	0	0	0	0	0	0	--	--	--	--	--	--	--	--	--	--	--	--	putative protein tag-76 [Trichinella spiralis].	TAG76_CAEEL Putative protein tag-76 OS=Caenorhabditis elegans GN=tag-76 PE=2 SV=2
EFV47037.1	560	7	0.3446	0.95761	11	0.3661	1.60898	0	0	0	0.74864	Up	0.287306	0.322435	9.90257	Up	0.0108933	0.0145635	10.6519	Up	0.000543228	0.000907153	N-acetyltransferase 10 [Trichinella spiralis].	B7P792_IXOSC N-acetyltransferase, putative (Fragment) OS=Ixodes scapularis GN=IscW_ISCW000912 PE=4 SV=1
EFV47038.1	433	0	0	0	0	0	0	0	0	0	--	--	--	--	--	--	--	--	--	--	--	--	putative lipoprotein [Trichinella spiralis].	--
EFV47039.1	800	0	0	0	0	0	0	0	0	0	--	--	--	--	--	--	--	--	--	--	--	--	V-type sodium ATPase, catalytic A subunit [Trichinella spiralis].	VATA_HUMAN V-type proton ATPase catalytic subunit A OS=Homo sapiens GN=ATP6V1A PE=1 SV=2
EFV47040.1	657	43	0.8006	5.01397	23	0.793	2.86754	18	0.7504	2.28459	-0.806139	Down	0.0287912	0.0378956	1.13384	Up	0.00390398	0.00540744	0.327881	Up	0.476018	0.5309	hypothetical protein Tsp_15257 [Trichinella spiralis].	--
EFV47041.1	360	0	0	0	0	0	0	0	0	0	--	--	--	--	--	--	--	--	--	--	--	--	conserved hypothetical protein [Trichinella spiralis].	--
EFV47042.1	591	0	0	0	0	0	0	0	0	0	--	--	--	--	--	--	--	--	--	--	--	--	conserved hypothetical protein [Trichinella spiralis].	--
EFV47043.1	391	0	0	0	0	0	0	0	0	0	--	--	--	--	--	--	--	--	--	--	--	--	conserved hypothetical protein [Trichinella spiralis].	A7SUZ6_NEMVE Predicted protein (Fragment) OS=Nematostella vectensis GN=v1g133330 PE=4 SV=1
EFV47044.1	354	0	0	0	0	0	0	0	0	0	--	--	--	--	--	--	--	--	--	--	--	--	conserved hypothetical protein [Trichinella spiralis].	--
EFV47045.1	464	2	0.319	0.33021	50	0.5517	8.82672	93	0.528	16.7134	4.74042	Up	0.000122562	0.00019737	-5.66166	Down	2.1661e-27	7.40207e-27	-0.921059	Down	0.000203026	0.000349482	hypothetical protein Tsp_15252 [Trichinella spiralis].	--
EFV47046.1	857	0	0	0	0	0	0	0	0	0	--	--	--	--	--	--	--	--	--	--	--	--	conserved hypothetical protein [Trichinella spiralis].	Q4EAC2_9RICK SD27140p (Fragment) OS=Wolbachia endosymbiont of Drosophila ananassae GN=WwAna0036 PE=4 SV=1
EFV47047.1	456	0	0	0	0	0	0	0	0	0	--	--	--	--	--	--	--	--	--	--	--	--	TWiK family of potassium channels protein 7 [Trichinella spiralis].	A8PZJ5_BRUMA Twik (KCNK-like) family of potassium channels, alpha subunit 28 OS=Brugia malayi GN=Bm1_38955 PE=3 SV=1
EFV47048.1	359	0	0	0	9	0.5042	2.0535	6	0.6657	1.39366	11.0039	Up	0.00138981	0.00205851	-10.4441	Down	0.011535	0.0153562	0.559206	Up	0.476618	0.531258	histone H2A type 1 [Trichinella spiralis].	H2A1A_HUMAN Histone H2A type 1-A OS=Homo sapiens GN=HIST1H2AA PE=1 SV=3
EFV47049.1	888	0	0	0	0	0	0	0	0	0	--	--	--	--	--	--	--	--	--	--	--	--	conserved hypothetical protein [Trichinella spiralis].	--
EFV47050.1	875	0	0	0	0	0	0	0	0	0	--	--	--	--	--	--	--	--	--	--	--	--	conserved hypothetical protein [Trichinella spiralis].	--
EFV47051.1	612	0	0	0	0	0	0	0	0	0	--	--	--	--	--	--	--	--	--	--	--	--	hypothetical protein Tsp_15246 [Trichinella spiralis].	--
EFV47052.1	716	90	0.6508	9.6296	176	0.6578	20.1348	78	0.6341	9.0841	1.06414	Up	4.86692e-09	1.00515e-08	0.0839537	Up	0.710834	0.733271	1.14827	Up	1.24779e-09	2.88541e-09	hypothetical protein Tsp_15245 [Trichinella spiralis].	--
EFV47053.1	242	23	0.876	7.281	0	0	0	20	0.781	6.89152	-12.8299	Down	2.62602e-07	5.02552e-07	0.0791366	Up	0.866142	0.881678	-12.7506	Down	7.9e-07	1.61336e-06	putative amino acid permease F59B2.2 [Trichinella spiralis].	A8Q8P3_BRUMA Transmembrane amino acid transporter protein OS=Brugia malayi GN=Bm1_46360 PE=4 SV=1
EFV47054.1	206	0	0	0	0	0	0	0	0	0	--	--	--	--	--	--	--	--	--	--	--	--	conserved hypothetical protein [Trichinella spiralis].	Q3KTL6_SCHJA SJCHGC01393 protein OS=Schistosoma japonicum PE=4 SV=1
EFV47055.1	693	0	0	0	0	0	0	0	0	0	--	--	--	--	--	--	--	--	--	--	--	--	retrovirus-related Pol polyprotein from transposon 297 [Trichinellaspiralis].	A2TGR5_PATYE Polyprotein OS=Patinopecten yessoensis PE=4 SV=1
EFV47056.1	467	0	0	0	0	0	0	0	0	0	--	--	--	--	--	--	--	--	--	--	--	--	conserved hypothetical protein [Trichinella spiralis].	--
EFV47057.1	683	82	0.6955	9.19754	15	0.5593	1.79894	81	0.4334	9.88928	-2.3541	Down	1.30793e-11	3.00738e-11	-0.104795	Down	0.640952	0.668762	-2.45872	Down	1.29627e-12	3.64825e-12	conserved hypothetical protein [Trichinella spiralis].	--
EFV47058.1	302	0	0	0	0	0	0	0	0	0	--	--	--	--	--	--	--	--	--	--	--	--	putative methyltransferase small [Trichinella spiralis].	--
EFV47059.1	389	0	0	0	0	0	0	0	0	0	--	--	--	--	--	--	--	--	--	--	--	--	conserved hypothetical protein [Trichinella spiralis].	--
EFV47060.1	626	0	0	0	0	0	0	0	0	0	--	--	--	--	--	--	--	--	--	--	--	--	putative protein tag-76 [Trichinella spiralis].	TAG76_CAEEL Putative protein tag-76 OS=Caenorhabditis elegans GN=tag-76 PE=2 SV=2
EFV47061.1	771	0	0	0	0	0	0	0	0	0	--	--	--	--	--	--	--	--	--	--	--	--	hypothetical protein Tsp_15235 [Trichinella spiralis].	--
EFV47062.1	541	0	0	0	0	0	0	0	0	0	--	--	--	--	--	--	--	--	--	--	--	--	putative filamin/ABP280 repeat-containing domain protein[Trichinella spiralis].	A8PTW4_BRUMA Filamin/ABP280 repeat family protein OS=Brugia malayi GN=Bm1_34190 PE=4 SV=1
EFV47063.1	593	2	0.2462	0.258377	2	0.2496	0.276263	0	0	0	0.0965636	Up	0.93744	0.945346	8.01261	Up	0.28319	0.316906	8.1099	Up	0.256754	0.303698	hypothetical protein Tsp_15233 [Trichinella spiralis].	--
EFV47064.1	213	0	0	0	0	0	0	0	0	0	--	--	--	--	--	--	--	--	--	--	--	--	conserved domain protein [Trichinella spiralis].	UBIQ_SHEEP Ubiquitin OS=Ovis aries GN=UBA52 PE=3 SV=2
EFV47065.1	768	0	0	0	5	0.3932	0.533281	0	0	0	9.05875	Up	0.0254792	0.0337466	--	--	--	--	9.05875	Up	0.0329614	0.0463201	histone H3, embryonic [Trichinella spiralis].	H3_STRDR Histone H3, embryonic OS=Strongylocentrotus droebachiensis PE=2 SV=2
EFV47066.1	722	0	0	0	0	0	0	0	0	0	--	--	--	--	--	--	--	--	--	--	--	--	hypothetical protein Tsp_15230 [Trichinella spiralis].	--
EFV47067.1	794	0	0	0	0	0	0	0	0	0	--	--	--	--	--	--	--	--	--	--	--	--	retrovirus-related protein [Trichinella spiralis].	B7P3Y9_IXOSC Reverse transcriptase, putative OS=Ixodes scapularis GN=IscW_ISCW000808 PE=4 SV=1
EFV47068.1	840	0	0	0	0	0	0	0	0	0	--	--	--	--	--	--	--	--	--	--	--	--	conserved hypothetical protein [Trichinella spiralis].	--
EFV47069.1	747	336	0.6493	34.4586	66	0.6011	7.2372	74	0.585	8.2606	-2.25136	Down	4.9439e-41	2.42369e-40	2.06037	Up	0	0	-0.190815	Down	0.435592	0.491918	solute carrier organic anion transporter family member 4A1[Trichinella spiralis].	A8XJA8_CAEBR Putative uncharacterized protein OS=Caenorhabditis briggsae GN=CBG14081 PE=4 SV=2
EFV47070.1	516	0	0	0	0	0	0	0	0	0	--	--	--	--	--	--	--	--	--	--	--	--	conserved hypothetical protein [Trichinella spiralis].	--
EFV47071.1	700	4	0.3429	0.437765	13	0.58	1.52122	1	0.1071	0.119125	1.797	Up	0.0215224	0.0287142	1.8775	Up	0.26161	0.296872	3.67468	Up	0.00167314	0.00268191	conserved hypothetical protein [Trichinella spiralis].	--
EFV47072.1	642	0	0	0	0	0	0	0	0	0	--	--	--	--	--	--	--	--	--	--	--	--	conserved hypothetical protein [Trichinella spiralis].	--
EFV47073.1	491	0	0	0	7	0.4297	1.16779	7	0.4868	1.18882	10.1896	Up	0.00595074	0.00837069	-10.2148	Down	0.0055228	0.00757312	-0.025756	Down	0.97195	0.98596	hypothetical protein Tsp_15221 [Trichinella spiralis].	--
EFV47074.1	604	0	0	0	0	0	0	0	0	0	--	--	--	--	--	--	--	--	--	--	--	--	hypothetical protein Tsp_15220 [Trichinella spiralis].	--
EFV47075.1	544	132	0.6599	18.5889	329	0.682	49.5387	250	0.6379	38.3214	1.41411	Up	3.06422e-14	1.07006e-13	-1.04389	Down	5.09124e-12	1.12647e-11	0.370403	Up	0.00213904	0.00339515	ATP-dependent RNA helicase vasa [Trichinella spiralis].	B0WPW7_CULQU ATP-dependent RNA helicase vasa OS=Culex quinquefasciatus GN=CpipJ_CPIJ009286 PE=3 SV=1
EFV47076.1	487	0	0	0	0	0	0	0	0	0	--	--	--	--	--	--	--	--	--	--	--	--	conserved hypothetical protein [Trichinella spiralis].	--
EFV47077.1	391	0	0	0	0	0	0	0	0	0	--	--	--	--	--	--	--	--	--	--	--	--	conserved hypothetical protein [Trichinella spiralis].	A7SUZ6_NEMVE Predicted protein (Fragment) OS=Nematostella vectensis GN=v1g133330 PE=4 SV=1
EFV47078.1	719	4	0.2058	0.426196	0	0	0	0	0	0	-8.73537	Down	0.0736776	0.0922489	8.73465	Up	0.0769328	0.0947548	--	--	--	--	plasma membrane calcium-transporting ATPase 4 [Trichinellaspiralis].	A8QG37_BRUMA Membrane calcium atpase protein 3, isoform b, putative OS=Brugia malayi GN=Bm1_54565 PE=3 SV=1
EFV47079.1	509	10	0.3124	1.50508	8	0.334	1.28742	4	0.2967	0.655304	-0.225364	Down	0.756962	0.779699	1.19943	Up	0.162593	0.191113	0.974244	Up	0.281164	0.328828	diphthamide biosynthesis protein 1 [Trichinella spiralis].	DPH1_HUMAN Diphthamide biosynthesis protein 1 OS=Homo sapiens GN=DPH1 PE=1 SV=1
EFV47080.1	352	0	0	0	0	0	0	0	0	0	--	--	--	--	--	--	--	--	--	--	--	--	conserved hypothetical protein [Trichinella spiralis].	--
EFV47081.1	1143	0	0	0	0	0	0	0	0	0	--	--	--	--	--	--	--	--	--	--	--	--	putative CMP-sialic acid transporter [Trichinella spiralis].	YOL7_CAEEL Uncharacterized protein ZK370.7 OS=Caenorhabditis elegans GN=ZK370.7/ZK370.9 PE=2 SV=2
EFV47082.1	1104	4	0.1784	0.277568	0	0	0	0	0	0	-8.1167	Down	0.0736776	0.0918573	8.11597	Up	0.0769328	0.0943521	--	--	--	--	hypothetical protein Tsp_15211 [Trichinella spiralis].	A8PPT1_BRUMA Putative uncharacterized protein OS=Brugia malayi GN=Bm1_31045 PE=4 SV=1
EFV47083.1	105	0	0	0	0	0	0	0	0	0	--	--	--	--	--	--	--	--	--	--	--	--	conserved hypothetical protein [Trichinella spiralis].	B8LLL2_PICSI Putative uncharacterized protein OS=Picea sitchensis PE=4 SV=1
EFV47084.1	312	0	0	0	0	0	0	0	0	0	--	--	--	--	--	--	--	--	--	--	--	--	conserved hypothetical protein [Trichinella spiralis].	--
EFV47085.1	648	0	0	0	0	0	0	0	0	0	--	--	--	--	--	--	--	--	--	--	--	--	conserved hypothetical protein [Trichinella spiralis].	--
EFV47086.1	828	0	0	0	0	0	0	0	0	0	--	--	--	--	--	--	--	--	--	--	--	--	hypothetical protein Tsp_15207 [Trichinella spiralis].	C7C204_SCHJA Gag-Pol polyprotein OS=Schistosoma japonicum PE=4 SV=1
EFV47087.1	533	0	0	0	0	0	0	0	0	0	--	--	--	--	--	--	--	--	--	--	--	--	lipopolysaccharide exporter [Trichinella spiralis].	--
EFV47088.1	499	0	0	0	0	0	0	0	0	0	--	--	--	--	--	--	--	--	--	--	--	--	conserved hypothetical protein [Trichinella spiralis].	--
EFV47089.1	529	0	0	0	0	0	0	1	0.1418	0.157632	--	--	--	--	-7.29987	Down	0.458472	0.493944	-7.30042	Down	0.491114	0.542505	hypothetical protein Tsp_15204 [Trichinella spiralis].	--
EFV47090.1	836	0	0	0	0	0	0	0	0	0	--	--	--	--	--	--	--	--	--	--	--	--	hypothetical protein Tsp_15203 [Trichinella spiralis].	--
EFV47091.1	384	0	0	0	0	0	0	0	0	0	--	--	--	--	--	--	--	--	--	--	--	--	putative protein KRBA1 [Trichinella spiralis].	--
EFV47092.1	369	0	0	0	0	0	0	0	0	0	--	--	--	--	--	--	--	--	--	--	--	--	putative dehydratase [Trichinella spiralis].	--
EFV47093.1	686	34	0.6152	3.79694	27	0.57	3.22394	25	0.6195	3.0389	-0.236012	Down	0.53228	0.568823	0.321109	Up	0.404818	0.44154	0.0852753	Up	0.834426	0.858036	hypothetical protein Tsp_15200 [Trichinella spiralis].	--
EFV47094.1	391	0	0	0	0	0	0	0	0	0	--	--	--	--	--	--	--	--	--	--	--	--	conserved hypothetical protein [Trichinella spiralis].	A7SUZ6_NEMVE Predicted protein (Fragment) OS=Nematostella vectensis GN=v1g133330 PE=4 SV=1
EFV47095.1	784	0	0	0	1	0.0957	0.10448	0	0	0	6.70708	Up	0.467106	0.504603	--	--	--	--	6.70708	Up	0.508966	0.555308	putative two-component system sensor protein [Trichinellaspiralis].	--
EFV47096.1	299	0	0	0	0	0	0	0	0	0	--	--	--	--	--	--	--	--	--	--	--	--	protein YIP5 [Trichinella spiralis].	--
EFV47097.1	162	0	0	0	0	0	0	0	0	0	--	--	--	--	--	--	--	--	--	--	--	--	conserved hypothetical protein [Trichinella spiralis].	--
EFV47098.1	833	41	0.7155	3.77066	0	0	0	12	0.2209	1.20126	-11.8806	Down	1.81133e-12	4.61055e-12	1.65009	Up	0.000183286	0.000277631	-10.2303	Down	0.00021728	0.00037339	conserved hypothetical protein [Trichinella spiralis].	--
EFV47099.1	910	0	0	0	0	0	0	0	0	0	--	--	--	--	--	--	--	--	--	--	--	--	conserved hypothetical protein [Trichinella spiralis].	--
EFV47100.1	744	0	0	0	0	0	0	0	0	0	--	--	--	--	--	--	--	--	--	--	--	--	ATP-dependent RNA helicase Dbp2 [Trichinella spiralis].	DDX5_MOUSE Probable ATP-dependent RNA helicase DDX5 OS=Mus musculus GN=Ddx5 PE=1 SV=1
EFV47101.1	238	0	0	0	6	0.6681	2.06501	0	0	0	11.0119	Up	0.0123134	0.0168438	--	--	--	--	11.0119	Up	0.0166278	0.0242136	conserved hypothetical protein [Trichinella spiralis].	A3LSK2_PICST Predicted protein OS=Pichia stipitis GN=PICST_31083 PE=4 SV=2
EFV47102.1	740	0	0	0	0	0	0	0	0	0	--	--	--	--	--	--	--	--	--	--	--	--	conserved hypothetical protein [Trichinella spiralis].	--
EFV47103.1	665	0	0	0	0	0	0	0	0	0	--	--	--	--	--	--	--	--	--	--	--	--	piggyBac transposable element-derived protein 2 [Trichinellaspiralis].	PGBD2_HUMAN PiggyBac transposable element-derived protein 2 OS=Homo sapiens GN=PGBD2 PE=2 SV=1
EFV47104.1	381	0	0	0	0	0	0	0	0	0	--	--	--	--	--	--	--	--	--	--	--	--	conserved hypothetical protein [Trichinella spiralis].	--
EFV47105.1	336	0	0	0	0	0	0	0	0	0	--	--	--	--	--	--	--	--	--	--	--	--	conserved hypothetical protein [Trichinella spiralis].	--
EFV47106.1	1318	1	0.0554	0.058125	0	0	0	0	0	0	-5.86109	Down	0.534014	0.568473	5.86036	Up	0.543328	0.576121	--	--	--	--	nuclear cap-binding protein subunit 1-A [Trichinella spiralis].	NBP1A_XENLA Nuclear cap-binding protein subunit 1-A OS=Xenopus laevis GN=ncbp1-A PE=2 SV=1
EFV47107.1	409	4	0.3741	0.74923	0	0	0	0	0	0	-9.54927	Down	0.0736776	0.0923945	9.54854	Up	0.0769328	0.0949185	--	--	--	--	vacuolar proton pump subunit E [Trichinella spiralis].	VATE_MANSE V-type proton ATPase subunit E OS=Manduca sexta GN=VHA26 PE=2 SV=1
EFV47108.1	565	0	0	0	0	0	0	0	0	0	--	--	--	--	--	--	--	--	--	--	--	--	putative transcriptional regulator, AraC family [Trichinellaspiralis].	--
EFV47109.1	516	2	0.2868	0.296933	0	0	0	0	0	0	-8.214	Down	0.27594	0.313665	8.21327	Up	0.28319	0.318457	--	--	--	--	conserved hypothetical protein [Trichinella spiralis].	--
EFV47110.1	407	0	0	0	0	0	0	0	0	0	--	--	--	--	--	--	--	--	--	--	--	--	conserved hypothetical protein [Trichinella spiralis].	--
EFV47111.1	750	5602	0.5453	572.217	185	0.516	20.2049	128	0.5133	14.2315	-4.82378	Down	0	0	5.32871	Up	3.04202e-14	8.69341e-14	0.505625	Up	0.0021627	0.00343148	hypothetical protein Tsp_15180 [Trichinella spiralis].	--
EFV47112.1	581	0	0	0	0	0	0	0	0	0	--	--	--	--	--	--	--	--	--	--	--	--	conserved hypothetical protein [Trichinella spiralis].	--
EFV47113.1	391	0	0	0	0	0	0	0	0	0	--	--	--	--	--	--	--	--	--	--	--	--	conserved hypothetical protein [Trichinella spiralis].	A7SUZ6_NEMVE Predicted protein (Fragment) OS=Nematostella vectensis GN=v1g133330 PE=4 SV=1
EFV47114.1	473	0	0	0	0	0	0	2	0.3108	0.35259	--	--	--	--	-8.4613	Down	0.21951	0.254746	-8.46185	Down	0.243364	0.296971	eukaryotic translation initiation factor 2C 3 [Trichinellaspiralis].	TAG76_CAEEL Putative protein tag-76 OS=Caenorhabditis elegans GN=tag-76 PE=2 SV=2
EFV47115.1	360	0	0	0	0	0	0	0	0	0	--	--	--	--	--	--	--	--	--	--	--	--	conserved hypothetical protein [Trichinella spiralis].	--
EFV47116.1	572	2	0.2587	0.267863	0	0	0	12	0.2815	1.74939	-8.06535	Down	0.27594	0.311855	-2.70746	Down	0.00451526	0.00622616	-10.7726	Down	0.00021728	0.000373197	conserved hypothetical protein [Trichinella spiralis].	--
EFV47117.1	759	0	0	0	0	0	0	0	0	0	--	--	--	--	--	--	--	--	--	--	--	--	conserved hypothetical protein [Trichinella spiralis].	--
EFV47118.1	787	15	0.2249	1.46014	20	0.2452	2.08162	0	0	0	0.511601	Up	0.300854	0.33666	10.5112	Up	5.93324e-05	9.42964e-05	11.0235	Up	1.14934e-06	2.32083e-06	putative zinc finger protein [Trichinella spiralis].	Q15EY2_NOSBO Putative uncharacterized protein OS=Nosema bombycis PE=4 SV=1
EFV47119.1	159	0	0	0	0	0	0	0	0	0	--	--	--	--	--	--	--	--	--	--	--	--	conserved hypothetical protein [Trichinella spiralis].	Q59KL1_CANAL Putative uncharacterized protein OS=Candida albicans GN=CaO19.6835 PE=4 SV=1
EFV47120.1	492	1	0.1524	0.155709	3	0.3272	0.499463	4	0.3394	0.677946	1.68153	Up	0.335054	0.373108	-2.1225	Down	0.181418	0.212228	-0.440794	Down	0.707082	0.741711	hypothetical protein Tsp_15171 [Trichinella spiralis].	--
EFV47121.1	657	0	0	0	0	0	0	0	0	0	--	--	--	--	--	--	--	--	--	--	--	--	phosphoribosyl-ATP pyrophosphatase [Trichinella spiralis].	--
EFV47122.1	535	0	0	0	0	0	0	0	0	0	--	--	--	--	--	--	--	--	--	--	--	--	conserved hypothetical protein [Trichinella spiralis].	--
EFV47123.1	436	0	0	0	0	0	0	0	0	0	--	--	--	--	--	--	--	--	--	--	--	--	conserved hypothetical protein [Trichinella spiralis].	--
EFV47124.1	481	0	0	0	0	0	0	0	0	0	--	--	--	--	--	--	--	--	--	--	--	--	conserved hypothetical protein [Trichinella spiralis].	--
EFV47125.1	351	0	0	0	0	0	0	0	0	0	--	--	--	--	--	--	--	--	--	--	--	--	cell wall hydrolase/autolysin [Trichinella spiralis].	--
EFV47126.1	407	0	0	0	0	0	0	0	0	0	--	--	--	--	--	--	--	--	--	--	--	--	conserved hypothetical protein [Trichinella spiralis].	--
EFV47127.1	344	0	0	0	0	0	0	0	0	0	--	--	--	--	--	--	--	--	--	--	--	--	putative 5'-nucleotidase SurE 1 [Trichinella spiralis].	--
EFV47128.1	594	0	0	0	116	0.4175	15.9963	186	0.4024	26.1112	13.9654	Up	8.88178e-16	3.31131e-15	-14.6718	Down	3.07192e-60	1.31309e-59	-0.706934	Down	2.74876e-05	5.06529e-05	conserved hypothetical protein [Trichinella spiralis].	--
EFV47129.1	831	0	0	0	0	0	0	0	0	0	--	--	--	--	--	--	--	--	--	--	--	--	conserved hypothetical protein [Trichinella spiralis].	--
EFV47130.1	379	0	0	0	0	0	0	0	0	0	--	--	--	--	--	--	--	--	--	--	--	--	conserved hypothetical protein [Trichinella spiralis].	--
EFV47131.1	539	0	0	0	0	0	0	0	0	0	--	--	--	--	--	--	--	--	--	--	--	--	conserved hypothetical protein [Trichinella spiralis].	--
EFV47132.1	632	0	0	0	0	0	0	0	0	0	--	--	--	--	--	--	--	--	--	--	--	--	solute carrier organic anion transporter family member 4A1[Trichinella spiralis].	A8P8W3_BRUMA Sodium-independent organic anion transporter family protein OS=Brugia malayi GN=Bm1_19375 PE=4 SV=1
EFV47133.1	591	0	0	0	0	0	0	0	0	0	--	--	--	--	--	--	--	--	--	--	--	--	solute carrier organic anion transporter family member 4A1[Trichinella spiralis].	A8XJA8_CAEBR Putative uncharacterized protein OS=Caenorhabditis briggsae GN=CBG14081 PE=4 SV=2
EFV47134.1	521	0	0	0	0	0	0	0	0	0	--	--	--	--	--	--	--	--	--	--	--	--	bromodomain-containing protein 9 [Trichinella spiralis].	A8PAQ1_BRUMA Bromodomain containing protein OS=Brugia malayi GN=Bm1_20665 PE=4 SV=1
EFV47135.1	617	0	0	0	0	0	0	0	0	0	--	--	--	--	--	--	--	--	--	--	--	--	protein argonaute-2 [Trichinella spiralis].	TAG76_CAEEL Putative protein tag-76 OS=Caenorhabditis elegans GN=tag-76 PE=2 SV=2
EFV47136.1	354	0	0	0	0	0	0	0	0	0	--	--	--	--	--	--	--	--	--	--	--	--	conserved hypothetical protein [Trichinella spiralis].	--
EFV47137.1	953	0	0	0	0	0	0	0	0	0	--	--	--	--	--	--	--	--	--	--	--	--	hypothetical protein Tsp_15150 [Trichinella spiralis].	--
EFV47138.1	435	0	0	0	0	0	0	0	0	0	--	--	--	--	--	--	--	--	--	--	--	--	hypothetical protein Tsp_15149 [Trichinella spiralis].	--
EFV47139.1	965	0	0	0	0	0	0	0	0	0	--	--	--	--	--	--	--	--	--	--	--	--	eukaryotic translation initiation factor 3 subunit E [Trichinellaspiralis].	C3Y1L0_BRAFL Putative uncharacterized protein OS=Branchiostoma floridae GN=BRAFLDRAFT_114473 PE=4 SV=1
EFV47140.1	124	0	0	0	1	0.6048	0.66058	0	0	0	9.36759	Up	0.467106	0.505776	--	--	--	--	9.36759	Up	0.508966	0.556769	conserved hypothetical protein [Trichinella spiralis].	A8NLF8_BRUMA Putative uncharacterized protein (Fragment) OS=Brugia malayi GN=Bm1_04940 PE=4 SV=1
EFV47141.1	785	7	0.3796	0.683136	0	0	0	2	0.1873	0.212452	-9.41603	Down	0.0101653	0.0140433	1.68486	Up	0.142621	0.169592	-7.73099	Down	0.243364	0.296644	sodium/potassium-transporting ATPase subunit alpha-1 [Trichinellaspiralis].	AT1A1_BUFMA Sodium/potassium-transporting ATPase subunit alpha-1 OS=Bufo marinus GN=ATP1A1 PE=1 SV=2
EFV47142.1	870	0	0	0	12	0.3195	1.12982	2	0.169	0.191695	10.1419	Up	0.000156868	0.000249258	-7.58212	Down	0.21951	0.25455	2.55921	Up	0.00827644	0.0124827	conserved hypothetical protein [Trichinella spiralis].	--
EFV47143.1	515	0	0	0	0	0	0	0	0	0	--	--	--	--	--	--	--	--	--	--	--	--	hypothetical protein Tsp_15144 [Trichinella spiralis].	--
EFV47144.1	396	0	0	0	0	0	0	0	0	0	--	--	--	--	--	--	--	--	--	--	--	--	His(2)-Cys(2) zinc finger family protein [Trichinella spiralis].	Q4EAC2_9RICK SD27140p (Fragment) OS=Wolbachia endosymbiont of Drosophila ananassae GN=WwAna0036 PE=4 SV=1
EFV47145.1	319	0	0	0	0	0	0	0	0	0	--	--	--	--	--	--	--	--	--	--	--	--	uracil-DNA glycosylase [Trichinella spiralis].	--
EFV47146.1	424	0	0	0	0	0	0	0	0	0	--	--	--	--	--	--	--	--	--	--	--	--	conserved hypothetical protein [Trichinella spiralis].	--
EFV47147.1	482	0	0	0	0	0	0	0	0	0	--	--	--	--	--	--	--	--	--	--	--	--	hypothetical protein Tsp_15140 [Trichinella spiralis].	--
EFV47148.1	346	0	0	0	0	0	0	0	0	0	--	--	--	--	--	--	--	--	--	--	--	--	conserved hypothetical protein [Trichinella spiralis].	--
EFV47149.1	896	9	0.3449	0.769508	6	0.2846	0.548517	0	0	0	-0.488399	Down	0.540248	0.572314	9.58707	Up	0.00295934	0.00413533	9.09939	Up	0.0166278	0.0242454	conserved hypothetical protein [Trichinella spiralis].	--
EFV47150.1	684	0	0	0	0	0	0	0	0	0	--	--	--	--	--	--	--	--	--	--	--	--	conserved hypothetical protein [Trichinella spiralis].	--
EFV47151.1	533	0	0	0	0	0	0	0	0	0	--	--	--	--	--	--	--	--	--	--	--	--	conserved hypothetical protein [Trichinella spiralis].	--
EFV47152.1	360	0	0	0	0	0	0	0	0	0	--	--	--	--	--	--	--	--	--	--	--	--	conserved hypothetical protein [Trichinella spiralis].	--
EFV47153.1	1114	4	0.1481	0.275076	0	0	0	0	0	0	-8.10369	Down	0.0736776	0.0918658	8.10296	Up	0.0769328	0.0943606	--	--	--	--	conserved hypothetical protein [Trichinella spiralis].	--
EFV47154.1	796	0	0	0	0	0	0	0	0	0	--	--	--	--	--	--	--	--	--	--	--	--	conserved hypothetical protein [Trichinella spiralis].	--
EFV47155.1	402	0	0	0	0	0	0	0	0	0	--	--	--	--	--	--	--	--	--	--	--	--	conserved hypothetical protein [Trichinella spiralis].	Q6IFU0_SCHMA Pol polyprotein OS=Schistosoma mansoni PE=2 SV=1
EFV47156.1	398	0	0	0	0	0	0	0	0	0	--	--	--	--	--	--	--	--	--	--	--	--	conserved hypothetical protein [Trichinella spiralis].	--
EFV47157.1	636	0	0	0	0	0	0	0	0	0	--	--	--	--	--	--	--	--	--	--	--	--	putative protein tag-76 [Trichinella spiralis].	TAG76_CAEEL Putative protein tag-76 OS=Caenorhabditis elegans GN=tag-76 PE=2 SV=2
EFV47158.1	345	0	0	0	0	0	0	0	0	0	--	--	--	--	--	--	--	--	--	--	--	--	conserved hypothetical protein [Trichinella spiralis].	B6ABF2_9CRYT Senescence-associated protein, putative OS=Cryptosporidium muris RN66 GN=CMU_008930 PE=4 SV=1
EFV47159.1	306	0	0	0	6	0.768	1.60612	0	0	0	10.6494	Up	0.0123134	0.0168506	--	--	--	--	10.6494	Up	0.0166278	0.0242215	PE_PGRS family protein [Trichinella spiralis].	--
EFV47160.1	470	0	0	0	0	0	0	0	0	0	--	--	--	--	--	--	--	--	--	--	--	--	conserved hypothetical protein [Trichinella spiralis].	--
EFV47161.1	566	0	0	0	0	0	0	15	0.4452	2.20991	--	--	--	--	-11.1092	Down	1.52506e-05	2.53082e-05	-11.1098	Down	2.6439e-05	4.87679e-05	conserved hypothetical protein [Trichinella spiralis].	--
EFV47162.1	1072	32	0.5205	2.28683	27	0.542	2.06308	25	0.4394	1.94467	-0.148549	Down	0.70033	0.727187	0.233647	Up	0.552	0.582447	0.0852753	Up	0.834426	0.858169	dolichyl-P-Man:Man(7)GlcNAc(2)-PP-dolichyl-alpha-1,6-mannosyltransferase [Trichinella spiralis].	Q7QEQ6_ANOGA AGAP000102-PA OS=Anopheles gambiae GN=AGAP000102 PE=4 SV=3
EFV47163.1	314	0	0	0	0	0	0	0	0	0	--	--	--	--	--	--	--	--	--	--	--	--	conserved hypothetical protein [Trichinella spiralis].	--
EFV47164.1	838	0	0	0	0	0	0	0	0	0	--	--	--	--	--	--	--	--	--	--	--	--	conserved hypothetical protein [Trichinella spiralis].	--
EFV47165.1	701	89	0.98	9.72637	24	0.8174	2.8044	9	0.475	1.07059	-1.79421	Down	3.13726e-09	6.53221e-09	3.18331	Up	1.97859e-06	3.48333e-06	1.38928	Up	0.0105013	0.0156624	conserved hypothetical protein [Trichinella spiralis].	--
EFV47166.1	426	0	0	0	0	0	0	0	0	0	--	--	--	--	--	--	--	--	--	--	--	--	conserved hypothetical protein [Trichinella spiralis].	--
EFV47167.1	489	0	0	0	0	0	0	0	0	0	--	--	--	--	--	--	--	--	--	--	--	--	Pre-mRNA-splicing factor 18 [Trichinella spiralis].	Q4RJS1_TETNG Chromosome 13 SCAF15035, whole genome shotgun sequence OS=Tetraodon nigroviridis GN=GSTENG00033309001 PE=4 SV=1
EFV47168.1	617	0	0	0	0	0	0	0	0	0	--	--	--	--	--	--	--	--	--	--	--	--	scaffold attachment factor B1 (SAF-B1) [Trichinella spiralis].	SAFB1_PONAB Scaffold attachment factor B1 OS=Pongo abelii GN=SAFB PE=2 SV=1
EFV47169.1	162	0	0	0	0	0	0	0	0	0	--	--	--	--	--	--	--	--	--	--	--	--	conserved hypothetical protein [Trichinella spiralis].	--
EFV47170.1	357	0	0	0	0	0	0	0	0	0	--	--	--	--	--	--	--	--	--	--	--	--	conserved hypothetical protein [Trichinella spiralis].	--
EFV47171.1	389	0	0	0	40	0.7044	8.42282	0	0	0	13.0401	Up	2.26264e-13	6.98276e-13	--	--	--	--	13.0401	Up	1.30873e-12	3.68099e-12	conserved hypothetical protein [Trichinella spiralis].	--
EFV47172.1	369	0	0	0	1	0.2033	0.221984	0	0	0	7.79431	Up	0.467106	0.505249	--	--	--	--	7.79431	Up	0.508966	0.556083	calpain small subunit 1 [Trichinella spiralis].	--
EFV47173.1	361	0	0	0	0	0	0	0	0	0	--	--	--	--	--	--	--	--	--	--	--	--	putative signal transduction histidine kinase [Trichinellaspiralis].	--
EFV47174.1	726	19	0.3127	2.00491	4	0.2479	0.451305	4	0.2355	0.459435	-2.15136	Down	0.00263932	0.00382411	2.12543	Up	0.00307338	0.00428454	-0.025756	Down	0.977992	0.988846	hypothetical protein Tsp_15108 [Trichinella spiralis].	--
EFV47175.1	549	23	0.6885	3.20948	32	0.9162	4.77447	44	0.7523	6.68314	0.573002	Up	0.145794	0.174459	-1.05837	Down	0.00357754	0.00496645	-0.485188	Down	0.147831	0.18668	conserved hypothetical protein [Trichinella spiralis].	--
EFV47176.1	348	27	0.9598	5.94379	113	0.9741	26.5978	48	0.9224	11.5017	2.16186	Up	8.63408e-11	1.90116e-10	-0.952572	Down	0.0052525	0.00721195	1.20946	Up	4.08854e-07	8.44961e-07	NADH-quinone oxidoreductase subunit I [Trichinella spiralis].	--
EFV47177.1	605	0	0	0	0	0	0	0	0	0	--	--	--	--	--	--	--	--	--	--	--	--	conserved hypothetical protein [Trichinella spiralis].	--
EFV47178.1	421	0	0	0	0	0	0	0	0	0	--	--	--	--	--	--	--	--	--	--	--	--	conserved hypothetical protein [Trichinella spiralis].	--
EFV47179.1	1045	88	0.7177	6.45127	94	0.6469	7.36816	199	0.6919	15.8795	0.191721	Up	0.369894	0.409609	-1.29969	Down	2.18274e-13	5.60161e-13	-1.10779	Down	2.27182e-10	5.39213e-10	conserved hypothetical protein [Trichinella spiralis].	SMC6_TAKRU Structural maintenance of chromosomes protein 6 OS=Takifugu rubripes GN=smc6 PE=2 SV=1
EFV47180.1	910	0	0	0	0	0	0	0	0	0	--	--	--	--	--	--	--	--	--	--	--	--	calcium-dependent secretion activator [Trichinella spiralis].	CAPS_CAEBR Calcium-dependent secretion activator OS=Caenorhabditis briggsae GN=unc-31 PE=3 SV=3
EFV47181.1	162	0	0	0	0	0	0	0	0	0	--	--	--	--	--	--	--	--	--	--	--	--	conserved hypothetical protein [Trichinella spiralis].	--
EFV47182.1	640	89	0.9953	10.6534	335	0.9969	42.8758	53	0.9844	6.90552	2.00885	Up	0	0	0.625316	Up	0.0117478	0.0156074	2.63434	Up	9.76996e-15	3.41705e-14	conserved hypothetical protein [Trichinella spiralis].	--
EFV47183.1	717	0	0	0	0	0	0	0	0	0	--	--	--	--	--	--	--	--	--	--	--	--	Pao retrotransposon peptidase superfamily [Trichinella spiralis].	Q4JS97_ANOGA BEL12_AG transposon polyprotein OS=Anopheles gambiae GN=BEL12-AG transposon PE=4 SV=1
EFV47184.1	582	0	0	0	0	0	0	0	0	0	--	--	--	--	--	--	--	--	--	--	--	--	eukaryotic translation initiation factor 2C 2 [Trichinellaspiralis].	B4KTB5_DROMO GI18445 OS=Drosophila mojavensis GN=GI18445 PE=4 SV=1
EFV47185.1	408	7	0.4755	1.31437	8	0.5931	1.60612	18	0.4951	3.67886	0.289209	Up	0.700542	0.72724	-1.48507	Down	0.0164151	0.021565	-1.19568	Down	0.0468734	0.0646143	conserved hypothetical protein [Trichinella spiralis].	--
EFV47186.1	431	0	0	0	1	0.174	0.190051	3	0.355	0.580423	7.57024	Up	0.467106	0.506344	-9.18041	Down	0.105098	0.12683	-1.61072	Down	0.363872	0.417301	conserved hypothetical protein [Trichinella spiralis].	--
EFV47187.1	75	0	0	0	0	0	0	0	0	0	--	--	--	--	--	--	--	--	--	--	--	--	hypothetical protein Tsp_15094 [Trichinella spiralis].	--
EFV47188.1	121	0	0	0	0	0	0	0	0	0	--	--	--	--	--	--	--	--	--	--	--	--	hypothetical protein Tsp_15093 [Trichinella spiralis].	--
EFV47189.1	175	0	0	0	0	0	0	0	0	0	--	--	--	--	--	--	--	--	--	--	--	--	conserved hypothetical protein [Trichinella spiralis].	A8Q5G4_BRUMA Senescence-associated protein, putative (Fragment) OS=Brugia malayi GN=Bm1_44325 PE=4 SV=1
EFV47190.1	159	0	0	0	0	0	0	0	0	0	--	--	--	--	--	--	--	--	--	--	--	--	conserved hypothetical protein [Trichinella spiralis].	Q59KL1_CANAL Putative uncharacterized protein OS=Candida albicans GN=CaO19.6835 PE=4 SV=1
EFV47191.1	533	0	0	0	0	0	0	0	0	0	--	--	--	--	--	--	--	--	--	--	--	--	lipopolysaccharide exporter [Trichinella spiralis].	--
EFV47192.1	757	0	0	0	0	0	0	0	0	0	--	--	--	--	--	--	--	--	--	--	--	--	conserved hypothetical protein [Trichinella spiralis].	--
EFV47193.1	539	0	0	0	0	0	0	0	0	0	--	--	--	--	--	--	--	--	--	--	--	--	lipopolysaccharide exporter [Trichinella spiralis].	--
EFV47194.1	779	0	0	0	0	0	0	0	0	0	--	--	--	--	--	--	--	--	--	--	--	--	zinc finger protein [Trichinella spiralis].	ZMYM6_HUMAN Zinc finger MYM-type protein 6 OS=Homo sapiens GN=ZMYM6 PE=1 SV=2
EFV47195.1	288	0	0	0	0	0	0	0	0	0	--	--	--	--	--	--	--	--	--	--	--	--	leucine--tRNA ligase [Trichinella spiralis].	--
EFV47196.1	432	0	0	0	0	0	0	0	0	0	--	--	--	--	--	--	--	--	--	--	--	--	conserved hypothetical protein [Trichinella spiralis].	--
EFV47197.1	788	0	0	0	0	0	0	0	0	0	--	--	--	--	--	--	--	--	--	--	--	--	conserved hypothetical protein [Trichinella spiralis].	Q27074_TRISP Antigen targeted by protective antibodies OS=Trichinella spiralis PE=2 SV=1
EFV47198.1	894	0	0	0	0	0	0	0	0	0	--	--	--	--	--	--	--	--	--	--	--	--	conserved hypothetical protein [Trichinella spiralis].	--
EFV47199.1	779	0	0	0	0	0	0	0	0	0	--	--	--	--	--	--	--	--	--	--	--	--	60S ribosomal protein L18 [Trichinella spiralis].	B3RMX6_TRIAD Ribosomal protein L18 OS=Trichoplax adhaerens GN=TRIADDRAFT_52962 PE=3 SV=1
EFV47200.1	546	0	0	0	0	0	0	0	0	0	--	--	--	--	--	--	--	--	--	--	--	--	conserved hypothetical protein [Trichinella spiralis].	B4NX04_DROYA GE18776 OS=Drosophila yakuba GN=GE18776 PE=4 SV=1
EFV47201.1	705	35	0.5418	3.80327	26	0.3801	3.02087	7	0.3674	0.82796	-0.33228	Down	0.379154	0.41921	2.19943	Up	3.69502e-05	5.97895e-05	1.86733	Up	0.000994524	0.00162349	putative transcription factor HES-2 [Trichinella spiralis].	--
EFV47202.1	417	57	0.9209	10.4717	25	0.5851	4.91079	21	0.5851	4.19937	-1.09247	Down	0.00114105	0.00170143	1.31808	Up	0.000176332	0.000267426	0.225783	Up	0.602182	0.646615	hypothetical protein Tsp_15076 [Trichinella spiralis].	--
EFV47203.1	823	0	0	0	1	0.0911	0.0995285	0	0	0	6.63704	Up	0.467106	0.50606	--	--	--	--	6.63704	Up	0.508966	0.557365	eukaryotic translation initiation factor 2C 1 [Trichinellaspiralis].	TAG76_CAEEL Putative protein tag-76 OS=Caenorhabditis elegans GN=tag-76 PE=2 SV=2
EFV47204.1	669	0	0	0	0	0	0	0	0	0	--	--	--	--	--	--	--	--	--	--	--	--	conserved hypothetical protein [Trichinella spiralis].	--
EFV47205.1	469	4	0.5011	0.65338	1	0.1557	0.174652	2	0.1898	0.355597	-1.90344	Down	0.251658	0.288344	0.877503	Up	0.525746	0.56103	-1.02576	Down	0.611564	0.653471	hypothetical protein Tsp_15072 [Trichinella spiralis].	--
EFV47206.1	646	0	0	0	0	0	0	0	0	0	--	--	--	--	--	--	--	--	--	--	--	--	conserved hypothetical protein [Trichinella spiralis].	--
EFV47207.1	204	0	0	0	0	0	0	0	0	0	--	--	--	--	--	--	--	--	--	--	--	--	pathogeneis-related protein 1B [Trichinella spiralis].	--
EFV47208.1	722	199	0.7604	21.1152	17	0.3172	1.92867	3	0.2258	0.346485	-3.4526	Down	3.272e-38	1.57156e-37	5.92916	Up	6.4574e-05	0.000102124	2.47674	Up	0.00177827	0.00284118	conserved hypothetical protein [Trichinella spiralis].	--
EFV47209.1	622	4	0.2605	0.492661	2	0.2379	0.263382	0	0	0	-0.903436	Down	0.509772	0.546586	8.94372	Up	0.0769328	0.0943777	8.04102	Up	0.256754	0.302944	conserved hypothetical protein [Trichinella spiralis].	--
EFV47210.1	630	4	0.4016	0.486405	13	0.5317	1.69025	1	0.119	0.132361	1.797	Up	0.0215224	0.0287086	1.8775	Up	0.26161	0.296798	3.67468	Up	0.00167314	0.00268126	conserved hypothetical protein [Trichinella spiralis].	--
EFV47211.1	203	0	0	0	0	0	0	0	0	0	--	--	--	--	--	--	--	--	--	--	--	--	conserved hypothetical protein [Trichinella spiralis].	--
EFV47212.1	99	0	0	0	0	0	0	0	0	0	--	--	--	--	--	--	--	--	--	--	--	--	conserved hypothetical protein [Trichinella spiralis].	--
EFV47213.1	396	0	0	0	0	0	0	0	0	0	--	--	--	--	--	--	--	--	--	--	--	--	histone H2A [Trichinella spiralis].	B4IQA4_DROSE Histone H2A OS=Drosophila sechellia GN=GM13182 PE=3 SV=1
EFV47214.1	746	0	0	0	0	0	0	0	0	0	--	--	--	--	--	--	--	--	--	--	--	--	putative protein tag-76 [Trichinella spiralis].	TAG76_CAEEL Putative protein tag-76 OS=Caenorhabditis elegans GN=tag-76 PE=2 SV=2
EFV47215.1	574	0	0	0	0	0	0	0	0	0	--	--	--	--	--	--	--	--	--	--	--	--	putative ERC protein 2 [Trichinella spiralis].	--
EFV47216.1	517	0	0	0	0	0	0	0	0	0	--	--	--	--	--	--	--	--	--	--	--	--	putative protein tag-76 [Trichinella spiralis].	TAG76_CAEEL Putative protein tag-76 OS=Caenorhabditis elegans GN=tag-76 PE=2 SV=2
EFV47217.1	668	0	0	0	0	0	0	0	0	0	--	--	--	--	--	--	--	--	--	--	--	--	zinc knuckle protein [Trichinella spiralis].	--
EFV47218.1	391	0	0	0	0	0	0	0	0	0	--	--	--	--	--	--	--	--	--	--	--	--	conserved hypothetical protein [Trichinella spiralis].	A7SUZ6_NEMVE Predicted protein (Fragment) OS=Nematostella vectensis GN=v1g133330 PE=4 SV=1
EFV47219.1	399	586	0.4511	112.513	756	0.4511	155.202	2245	0.4536	469.185	0.464049	Up	4.35348e-09	9.00074e-09	-2.06024	Down	3.38344e-259	2.41651e-258	-1.59601	Down	8.6611e-176	6.06323e-175	putative pyridine nucleotide-disulfide oxidoreductase [Trichinellaspiralis].	--
EFV47220.1	1174	0	0	0	2	0.1261	0.139543	0	0	0	7.12457	Up	0.22574	0.261441	--	--	--	--	7.12457	Up	0.256754	0.304131	conserved hypothetical protein [Trichinella spiralis].	B4P1Z7_DROYA GE12380 OS=Drosophila yakuba GN=GE12380 PE=4 SV=1
EFV47221.1	455	0	0	0	0	0	0	0	0	0	--	--	--	--	--	--	--	--	--	--	--	--	hypothetical protein Tsp_15051 [Trichinella spiralis].	--
EFV47222.1	300	452	0.8733	115.424	163	0.7933	44.5055	374	0.9133	103.956	-1.37489	Down	1.92591e-28	8.5203e-28	0.150787	Up	0.135094	0.161207	-1.22392	Down	4.36676e-21	1.6909e-20	conserved hypothetical protein [Trichinella spiralis].	--
EFV47223.1	775	0	0	0	0	0	0	0	0	0	--	--	--	--	--	--	--	--	--	--	--	--	eukaryotic translation initiation factor 2C 1 [Trichinellaspiralis].	TAG76_CAEEL Putative protein tag-76 OS=Caenorhabditis elegans GN=tag-76 PE=2 SV=2
EFV47224.1	624	0	0	0	0	0	0	0	0	0	--	--	--	--	--	--	--	--	--	--	--	--	putative protein tag-76 [Trichinella spiralis].	TAG76_CAEEL Putative protein tag-76 OS=Caenorhabditis elegans GN=tag-76 PE=2 SV=2
EFV47225.1	369	0	0	0	0	0	0	0	0	0	--	--	--	--	--	--	--	--	--	--	--	--	conserved hypothetical protein [Trichinella spiralis].	--
EFV47226.1	786	0	0	0	64	0.2417	6.66967	42	0.2939	4.45582	12.7034	Up	8.88178e-16	3.29313e-15	-12.1209	Down	3.52448e-14	1.00383e-13	0.581927	Up	0.0412982	0.0573091	putative protein tag-76 [Trichinella spiralis].	TAG76_CAEEL Putative protein tag-76 OS=Caenorhabditis elegans GN=tag-76 PE=2 SV=2
EFV47227.1	396	0	0	0	0	0	0	0	0	0	--	--	--	--	--	--	--	--	--	--	--	--	histone H2A [Trichinella spiralis].	A9UHP6_PENMO Histone H2A (Fragment) OS=Penaeus monodon PE=2 SV=1
EFV47228.1	360	0	0	0	0	0	0	0	0	0	--	--	--	--	--	--	--	--	--	--	--	--	conserved hypothetical protein [Trichinella spiralis].	--
EFV47229.1	137	0	0	0	0	0	0	0	0	0	--	--	--	--	--	--	--	--	--	--	--	--	conserved hypothetical protein [Trichinella spiralis].	--
EFV47230.1	303	0	0	0	0	0	0	0	0	0	--	--	--	--	--	--	--	--	--	--	--	--	hypothetical protein Tsp_15037 [Trichinella spiralis].	--
EFV47231.1	372	0	0	0	0	0	0	0	0	0	--	--	--	--	--	--	--	--	--	--	--	--	putative protein tag-76 [Trichinella spiralis].	TAG76_CAEEL Putative protein tag-76 OS=Caenorhabditis elegans GN=tag-76 PE=2 SV=2
EFV47232.1	68	0	0	0	0	0	0	0	0	0	--	--	--	--	--	--	--	--	--	--	--	--	conserved hypothetical protein [Trichinella spiralis].	--
EFV47233.1	305	0	0	0	0	0	0	0	0	0	--	--	--	--	--	--	--	--	--	--	--	--	conserved hypothetical protein [Trichinella spiralis].	--
EFV47234.1	890	0	0	0	0	0	0	0	0	0	--	--	--	--	--	--	--	--	--	--	--	--	hypothetical protein Tsp_15033 [Trichinella spiralis].	--
EFV47235.1	396	4	0.5101	0.773826	20	0.6187	4.13697	0	0	0	2.41849	Up	0.000554224	0.000851697	9.59514	Up	0.0769328	0.0949358	12.0144	Up	1.14934e-06	2.32118e-06	putative lipoprotein [Trichinella spiralis].	--
EFV47236.1	389	0	0	0	0	0	0	0	0	0	--	--	--	--	--	--	--	--	--	--	--	--	conserved hypothetical protein [Trichinella spiralis].	--
EFV47237.1	359	0	0	0	0	0	0	0	0	0	--	--	--	--	--	--	--	--	--	--	--	--	eukaryotic translation initiation factor 2C 4 [Trichinellaspiralis].	B4LJF3_DROVI GJ21530 OS=Drosophila virilis GN=GJ21530 PE=4 SV=1
EFV47238.1	559	0	0	0	0	0	0	0	0	0	--	--	--	--	--	--	--	--	--	--	--	--	eukaryotic translation initiation factor 2C 1 [Trichinellaspiralis].	TAG76_CAEEL Putative protein tag-76 OS=Caenorhabditis elegans GN=tag-76 PE=2 SV=2
EFV47239.1	456	0	0	0	0	0	0	0	0	0	--	--	--	--	--	--	--	--	--	--	--	--	conserved hypothetical protein [Trichinella spiralis].	TAG76_CAEEL Putative protein tag-76 OS=Caenorhabditis elegans GN=tag-76 PE=2 SV=2
EFV47240.1	345	0	0	0	0	0	0	0	0	0	--	--	--	--	--	--	--	--	--	--	--	--	conserved hypothetical protein [Trichinella spiralis].	B6ABF2_9CRYT Senescence-associated protein, putative OS=Cryptosporidium muris RN66 GN=CMU_008930 PE=4 SV=1
EFV47241.1	617	0	0	0	0	0	0	0	0	0	--	--	--	--	--	--	--	--	--	--	--	--	protein argonaute-2 [Trichinella spiralis].	TAG76_CAEEL Putative protein tag-76 OS=Caenorhabditis elegans GN=tag-76 PE=2 SV=2
EFV47242.1	253	0	0	0	0	0	0	0	0	0	--	--	--	--	--	--	--	--	--	--	--	--	conserved hypothetical protein [Trichinella spiralis].	A3LSK2_PICST Predicted protein OS=Pichia stipitis GN=PICST_31083 PE=4 SV=2
EFV47243.1	817	110	0.6695	10.3145	258	0.645	25.8669	358	0.6646	36.5394	1.32643	Up	0	0	-1.82495	Down	1.17937e-36	4.32787e-36	-0.498345	Down	2.08536e-05	3.8761e-05	putative RecF/RecN/SMC N domain protein [Trichinella spiralis].	B0WKV1_CULQU Structural maintenance of chromosomes protein 6 OS=Culex quinquefasciatus GN=CpipJ_CPIJ007521 PE=4 SV=1
EFV47244.1	1027	5	0.2016	0.372974	0	0	0	2	0.1431	0.16239	-8.54293	Down	0.0380712	0.0494929	1.19943	Up	0.348428	0.383675	-7.34332	Down	0.243364	0.295345	protein kinase [Trichinella spiralis].	B4QH71_DROSI GD10089 OS=Drosophila simulans GN=GD10089 PE=4 SV=1
EFV47245.1	671	0	0	0	0	0	0	0	0	0	--	--	--	--	--	--	--	--	--	--	--	--	ATP-dependent RNA helicase Dbp2 [Trichinella spiralis].	DBP2_SCLS1 ATP-dependent RNA helicase dbp2 OS=Sclerotinia sclerotiorum (strain ATCC 18683 / 1980 / Ss-1) GN=dbp2 PE=3 SV=1
EFV47246.1	426	0	0	0	0	0	0	0	0	0	--	--	--	--	--	--	--	--	--	--	--	--	conserved hypothetical protein [Trichinella spiralis].	--
EFV47247.1	900	0	0	0	0	0	0	0	0	0	--	--	--	--	--	--	--	--	--	--	--	--	conserved hypothetical protein [Trichinella spiralis].	A9RV70_PHYPA Predicted protein OS=Physcomitrella patens subsp. patens GN=PHYPADRAFT_161172 PE=4 SV=1
EFV47248.1	1161	0	0	0	0	0	0	0	0	0	--	--	--	--	--	--	--	--	--	--	--	--	putative integrase core domain protein [Trichinella spiralis].	Q4EAC2_9RICK SD27140p (Fragment) OS=Wolbachia endosymbiont of Drosophila ananassae GN=WwAna0036 PE=4 SV=1
EFV47249.1	865	2	0.1711	0.17713	2	0.1711	0.189392	0	0	0	0.0965636	Up	0.93744	0.947326	7.46794	Up	0.28319	0.318774	7.56523	Up	0.256754	0.306203	conserved hypothetical protein [Trichinella spiralis].	--
EFV47250.1	908	165	0.8106	13.9212	21	0.4405	1.89444	189	0.7566	17.3571	-2.87744	Down	4.22994e-27	1.84238e-26	-0.318417	Down	0.0380604	0.0484026	-3.19568	Down	6.74266e-36	2.98152e-35	hypothetical protein Tsp_15015 [Trichinella spiralis].	--
EFV47251.1	1113	0	0	0	6	0.1653	0.441574	6	0.177	0.449528	8.78651	Up	0.0123134	0.016878	-8.81172	Down	0.011535	0.0153774	-0.025756	Down	0.973812	0.987322	conserved hypothetical protein [Trichinella spiralis].	A8QG82_BRUMA Hypothetical portein, conserved OS=Brugia malayi GN=Bm1_54790 PE=4 SV=1
EFV47252.1	920	2	0.138	0.166541	4	0.2837	0.356139	23	0.3989	2.08469	1.09656	Up	0.400216	0.441054	-3.64606	Down	4.00092e-06	6.90124e-06	-2.54932	Down	0.000149942	0.000260056	hypothetical protein Tsp_15013 [Trichinella spiralis].	--
EFV47253.1	337	0	0	0	0	0	0	0	0	0	--	--	--	--	--	--	--	--	--	--	--	--	conserved hypothetical protein [Trichinella spiralis].	--
EFV47254.1	848	0	0	0	0	0	0	0	0	0	--	--	--	--	--	--	--	--	--	--	--	--	xylulose kinase [Trichinella spiralis].	A7RMC9_NEMVE Predicted protein OS=Nematostella vectensis GN=v1g179731 PE=4 SV=1
EFV47255.1	532	0	0	0	0	0	0	0	0	0	--	--	--	--	--	--	--	--	--	--	--	--	conserved hypothetical protein [Trichinella spiralis].	Q32R69_TRISP Adult-specific DNase II-7 OS=Trichinella spiralis PE=2 SV=1
EFV47256.1	570	2	0.2596	0.268803	8	0.4088	1.14964	4	0.2702	0.585175	2.09656	Up	0.0509264	0.0651825	-1.1225	Down	0.386466	0.423122	0.974244	Up	0.281164	0.329262	methionine aminopeptidase 1 [Trichinella spiralis].	B4GPF0_DROPE Methionine aminopeptidase OS=Drosophila persimilis GN=GL13868 PE=3 SV=1
EFV47257.1	389	0	0	0	0	0	0	0	0	0	--	--	--	--	--	--	--	--	--	--	--	--	actin-3 [Trichinella spiralis].	ACT1_SOYBN Actin-1 OS=Glycine max GN=SAC1 PE=3 SV=2
EFV47258.1	163	0	0	0	0	0	0	0	0	0	--	--	--	--	--	--	--	--	--	--	--	--	protein YIPF5 [Trichinella spiralis].	YIPF5_RAT Protein YIPF5 OS=Rattus norvegicus GN=Yipf5 PE=2 SV=1
EFV47259.1	630	0	0	0	0	0	0	0	0	0	--	--	--	--	--	--	--	--	--	--	--	--	conserved hypothetical protein [Trichinella spiralis].	--
EFV47260.1	1059	0	0	0	0	0	0	0	0	0	--	--	--	--	--	--	--	--	--	--	--	--	zinc knuckle protein [Trichinella spiralis].	Q6IFU1_SCHMA Pol polyprotein OS=Schistosoma mansoni PE=2 SV=1
EFV47261.1	561	34	0.5597	4.64296	8	0.328	1.16808	7	0.303	1.04048	-1.9909	Down	0.000102892	0.000166329	2.15761	Up	5.55176e-05	8.83889e-05	0.166889	Up	0.831794	0.855925	conserved hypothetical protein [Trichinella spiralis].	--
EFV47262.1	525	0	0	0	0	0	0	0	0	0	--	--	--	--	--	--	--	--	--	--	--	--	reverse transcriptase family protein [Trichinella spiralis].	C7C1Z1_SCHJA Gap-Pol polyprotein OS=Schistosoma japonicum PE=4 SV=1
EFV47263.1	1047	89	0.6972	6.51211	458	0.5301	35.8316	658	0.3381	52.4058	2.46003	Up	0	0	-3.00871	Down	3.76954e-119	2.03366e-118	-0.548496	Down	3.02446e-10	7.15807e-10	neural cell adhesion molecule 1, isoform [Trichinella spiralis].	NCAM1_MOUSE Neural cell adhesion molecule 1 OS=Mus musculus GN=Ncam1 PE=1 SV=3
EFV47264.1	740	0	0	0	0	0	0	0	0	0	--	--	--	--	--	--	--	--	--	--	--	--	conserved hypothetical protein [Trichinella spiralis].	TIM44_HUMAN Mitochondrial import inner membrane translocase subunit TIM44 OS=Homo sapiens GN=TIMM44 PE=1 SV=2
EFV47265.1	330	0	0	0	0	0	0	0	0	0	--	--	--	--	--	--	--	--	--	--	--	--	conserved hypothetical protein [Trichinella spiralis].	--
EFV47266.1	860	0	0	0	0	0	0	0	0	0	--	--	--	--	--	--	--	--	--	--	--	--	niemann-Pick C1 protein [Trichinella spiralis].	B5DSD6_DROPS GA25612 OS=Drosophila pseudoobscura pseudoobscura GN=GA25612 PE=4 SV=1
EFV47267.1	451	20	0.8581	3.39729	0	0	0	0	0	0	-11.7302	Down	1.90333e-06	3.46762e-06	11.7294	Up	2.2823e-06	3.99314e-06	--	--	--	--	acetylcholinesterase 1 [Trichinella spiralis].	Q0H0R6_DICVI Acetylcholinesterase 1 OS=Dictyocaulus viviparus GN=ace-1 PE=2 SV=1
EFV47268.1	782	0	0	0	0	0	0	0	0	0	--	--	--	--	--	--	--	--	--	--	--	--	conserved hypothetical protein [Trichinella spiralis].	--
EFV47269.1	376	1	0.1995	0.203747	1	0.1995	0.217851	0	0	0	0.0965636	Up	0.950132	0.955365	7.66991	Up	0.543328	0.578155	7.7672	Up	0.508966	0.559161	conserved hypothetical protein [Trichinella spiralis].	--
EFV47270.1	372	0	0	0	0	0	0	0	0	0	--	--	--	--	--	--	--	--	--	--	--	--	zinc finger protein [Trichinella spiralis].	SCND3_HUMAN SCAN domain-containing protein 3 OS=Homo sapiens GN=SCAND3 PE=2 SV=1
EFV47271.1	796	0	0	0	1	0.0917	0.102904	4	0.2198	0.419032	6.68516	Up	0.467106	0.505371	-8.71037	Down	0.0503194	0.0631226	-2.02576	Down	0.21045	0.260076	hypothetical protein Tsp_14994 [Trichinella spiralis].	--
EFV47272.1	498	0	0	0	0	0	0	0	0	0	--	--	--	--	--	--	--	--	--	--	--	--	hypothetical protein Tsp_14993 [Trichinella spiralis].	--
EFV47273.1	1222	0	0	0	6	0.1899	0.402186	0	0	0	8.65172	Up	0.0123134	0.0168404	--	--	--	--	8.65172	Up	0.0166278	0.0242083	conserved hypothetical protein [Trichinella spiralis].	A2TGR5_PATYE Polyprotein OS=Patinopecten yessoensis PE=4 SV=1
EFV47274.1	1143	0	0	0	1	0.0639	0.071664	0	0	0	6.16318	Up	0.467106	0.506019	--	--	--	--	6.16318	Up	0.508966	0.557319	putative protein tag-76 [Trichinella spiralis].	Q21079_CAEEL Protein T22B3.2b, partially confirmed by transcript evidence OS=Caenorhabditis elegans GN=T22B3.2 PE=2 SV=2
EFV47275.1	464	0	0	0	0	0	0	0	0	0	--	--	--	--	--	--	--	--	--	--	--	--	conserved hypothetical protein [Trichinella spiralis].	A1DYF4_TRISP Cyc1-prov protein-like protein (Fragment) OS=Trichinella spiralis PE=2 SV=1
EFV47276.1	560	0	0	0	0	0	0	0	0	0	--	--	--	--	--	--	--	--	--	--	--	--	conserved hypothetical protein [Trichinella spiralis].	--
EFV47277.1	524	38	0.5286	5.5556	10	0.3836	1.5632	0	0	0	-1.82944	Down	0.000100868	0.000163154	12.439	Up	1.8394e-11	3.94243e-11	10.6103	Up	0.00107684	0.00175292	hypothetical protein Tsp_14988 [Trichinella spiralis].	--
EFV47278.1	495	1	0.1475	0.154765	13	0.3717	2.15122	768	0.2	129.377	3.797	Up	0.00119373	0.00177744	-9.70746	Down	8.5786e-244	5.99133e-243	-5.91028	Down	5.4e-211	3.93996e-210	hypothetical protein Tsp_14987 [Trichinella spiralis].	--
EFV47279.1	365	0	0	0	0	0	0	3	0.4575	0.685376	--	--	--	--	-9.4202	Down	0.105098	0.126627	-9.42075	Down	0.120596	0.155011	conserved hypothetical protein [Trichinella spiralis].	A8NLF8_BRUMA Putative uncharacterized protein (Fragment) OS=Brugia malayi GN=Bm1_04940 PE=4 SV=1
EFV47280.1	642	64	0.5249	7.63701	17	0.3536	2.16901	5	0.3271	0.649435	-1.81597	Down	4.36116e-07	8.24453e-07	3.55557	Up	2.22332e-05	3.6578e-05	1.73978	Up	0.0120086	0.0178326	conserved hypothetical protein [Trichinella spiralis].	--
EFV47281.1	770	0	0	0	7	0.2208	0.744654	0	0	0	9.54043	Up	0.00595074	0.00836024	--	--	--	--	9.54043	Up	0.00838812	0.0126111	inositol 1,4,5-trisphosphate receptor [Trichinella spiralis].	A7SEK1_NEMVE Predicted protein OS=Nematostella vectensis GN=v1g244707 PE=4 SV=1
EFV47282.1	1045	2	0.1416	0.14662	7	0.4038	0.548692	0	0	0	1.90392	Up	0.0878722	0.108463	7.19521	Up	0.28319	0.318193	9.09985	Up	0.00838812	0.0126268	putative ThiF family protein [Trichinella spiralis].	A7RFZ1_NEMVE Predicted protein (Fragment) OS=Nematostella vectensis GN=v1g30771 PE=4 SV=1
EFV47283.1	234	0	0	0	0	0	0	0	0	0	--	--	--	--	--	--	--	--	--	--	--	--	conserved hypothetical protein [Trichinella spiralis].	--
EFV47284.1	676	0	0	0	0	0	0	0	0	0	--	--	--	--	--	--	--	--	--	--	--	--	conserved hypothetical protein [Trichinella spiralis].	--
EFV47285.1	971	46	0.5479	3.62925	0	0	0	8	0.1679	0.687023	-11.8255	Down	6.67272e-14	2.25219e-13	2.40106	Up	4.11212e-06	7.09035e-06	-9.42421	Down	0.00360342	0.00561296	serine/threonine-protein kinase N3 [Trichinella spiralis].	B7Q8L8_IXOSC Protein kinase, putative (Fragment) OS=Ixodes scapularis GN=IscW_ISCW011060 PE=4 SV=1
EFV47286.1	916	47	0.7041	3.9308	15	0.2817	1.34135	9	0.2194	0.819309	-1.55113	Down	0.000112657	0.000181765	2.26217	Up	2.74918e-06	4.79762e-06	0.71121	Up	0.247386	0.296921	putative disheveled-associated activator of morphogenesis 2[Trichinella spiralis].	A1DYE7_TRISP Actin-binding FH2-like protein (Fragment) OS=Trichinella spiralis PE=2 SV=1
EFV47287.1	280	0	0	0	0	0	0	0	0	0	--	--	--	--	--	--	--	--	--	--	--	--	histone H3.2 [Trichinella spiralis].	H32_USTMA Histone H3.2 OS=Ustilago maydis GN=HHT2 PE=3 SV=3
EFV47288.1	309	0	0	0	0	0	0	3	0.3981	0.809587	--	--	--	--	-9.66049	Down	0.105098	0.126695	-9.66104	Down	0.120596	0.155161	conserved hypothetical protein [Trichinella spiralis].	Q59KL1_CANAL Putative uncharacterized protein OS=Candida albicans GN=CaO19.6835 PE=4 SV=1
EFV47289.1	299	0	0	0	0	0	0	0	0	0	--	--	--	--	--	--	--	--	--	--	--	--	protein YIP5 [Trichinella spiralis].	--
EFV47290.1	396	0	0	0	0	0	0	0	0	0	--	--	--	--	--	--	--	--	--	--	--	--	conserved hypothetical protein [Trichinella spiralis].	A8PYB0_BRUMA SH3 domain containing protein OS=Brugia malayi GN=Bm1_37990 PE=4 SV=1
EFV47291.1	831	0	0	0	0	0	0	0	0	0	--	--	--	--	--	--	--	--	--	--	--	--	putative protein tag-76 [Trichinella spiralis].	TAG76_CAEEL Putative protein tag-76 OS=Caenorhabditis elegans GN=tag-76 PE=2 SV=2
EFV47292.1	783	0	0	0	0	0	0	0	0	0	--	--	--	--	--	--	--	--	--	--	--	--	conserved hypothetical protein [Trichinella spiralis].	Q4JS97_ANOGA BEL12_AG transposon polyprotein OS=Anopheles gambiae GN=BEL12-AG transposon PE=4 SV=1
EFV47293.1	811	0	0	0	0	0	0	0	0	0	--	--	--	--	--	--	--	--	--	--	--	--	putative protein tag-76 [Trichinella spiralis].	TAG76_CAEEL Putative protein tag-76 OS=Caenorhabditis elegans GN=tag-76 PE=2 SV=2
EFV47294.1	981	40	0.3466	3.1237	101	0.3425	8.43334	81	0.3537	6.8852	1.43285	Up	2.2215e-08	4.44201e-08	-1.14042	Down	2.53568e-05	4.13806e-05	0.292605	Up	0.17432	0.217712	zinc knuckle protein [Trichinella spiralis].	B7PEP2_IXOSC Transposon, putative OS=Ixodes scapularis GN=IscW_ISCW004773 PE=4 SV=1
EFV47295.1	834	2	0.1775	0.183714	134	0.3921	13.1609	154	0.3585	15.3977	6.16265	Up	0.000122562	0.00019669	-6.38928	Down	1.77842e-46	6.93122e-46	-0.226453	Down	0.184038	0.22931	5'-nucleotidase [Trichinella spiralis].	Q8MQS9_TRISP Secreted 5'-nucleotidase OS=Trichinella spiralis PE=2 SV=1
EFV47296.1	1099	0	0	0	0	0	0	0	0	0	--	--	--	--	--	--	--	--	--	--	--	--	conserved hypothetical protein [Trichinella spiralis].	--
EFV47297.1	798	0	0	0	0	0	0	0	0	0	--	--	--	--	--	--	--	--	--	--	--	--	hypothetical protein Tsp_14968 [Trichinella spiralis].	--
EFV47298.1	875	0	0	0	0	0	0	0	0	0	--	--	--	--	--	--	--	--	--	--	--	--	putative protein tag-76 [Trichinella spiralis].	TAG76_CAEEL Putative protein tag-76 OS=Caenorhabditis elegans GN=tag-76 PE=2 SV=2
EFV47299.1	522	38	0.6801	5.57689	776	0.8544	121.769	17	0.7471	2.71568	4.44855	Up	2.7267e-13	8.21781e-13	1.03797	Up	0.0116798	0.01552	5.48669	Up	1.83754e-08	4.04923e-08	conserved hypothetical protein [Trichinella spiralis].	--
EFV47300.1	937	2	0.158	0.163519	0	0	0	0	0	0	-7.35332	Down	0.27594	0.310246	7.35259	Up	0.28319	0.315138	--	--	--	--	conserved hypothetical protein [Trichinella spiralis].	--
EFV47301.1	323	0	0	0	0	0	0	0	0	0	--	--	--	--	--	--	--	--	--	--	--	--	putative PAN domain protein [Trichinella spiralis].	--
EFV47302.1	410	0	0	0	0	0	0	0	0	0	--	--	--	--	--	--	--	--	--	--	--	--	hypothetical protein Tsp_14962 [Trichinella spiralis].	--
EFV47303.1	664	0	0	0	0	0	0	0	0	0	--	--	--	--	--	--	--	--	--	--	--	--	beta-1,4-mannosyltransferase egh protein [Trichinella spiralis].	EGH_DROME Beta-1,4-mannosyltransferase egh OS=Drosophila melanogaster GN=egh PE=1 SV=1
EFV47304.1	751	10	0.506	1.02009	0	0	0	0	0	0	-9.99448	Down	0.0014025	0.00207503	9.99375	Up	0.00154245	0.00219566	--	--	--	--	conserved hypothetical protein [Trichinella spiralis].	--
EFV47305.1	475	36	0.9642	5.80614	1	0.1579	0.172446	2	0.3158	0.351105	-5.07336	Down	9.28112e-10	1.97072e-09	4.04743	Up	0.000106338	0.000164043	-1.02576	Down	0.611564	0.653892	conserved hypothetical protein [Trichinella spiralis].	--
EFV47306.1	1029	0	0	0	0	0	0	0	0	0	--	--	--	--	--	--	--	--	--	--	--	--	zinc knuckle protein [Trichinella spiralis].	B3Y003_BOMMO Polyprotein OS=Bombyx mori PE=4 SV=1
EFV47307.1	449	0	0	0	0	0	0	0	0	0	--	--	--	--	--	--	--	--	--	--	--	--	conserved hypothetical protein [Trichinella spiralis].	--
EFV47308.1	475	0	0	0	0	0	0	0	0	0	--	--	--	--	--	--	--	--	--	--	--	--	hypothetical protein Tsp_14955 [Trichinella spiralis].	--
EFV47309.1	850	15	0.6165	1.35192	2	0.0918	0.192734	1	0.0882	0.0981028	-2.81033	Down	0.00209214	0.00304633	3.78439	Up	0.00109426	0.00157368	0.974244	Up	0.63884	0.678854	conserved hypothetical protein [Trichinella spiralis].	--
EFV47310.1	391	0	0	0	0	0	0	0	0	0	--	--	--	--	--	--	--	--	--	--	--	--	dynein light chain, cytoplasmic [Trichinella spiralis].	DYL1_RAT Dynein light chain 1, cytoplasmic OS=Rattus norvegicus GN=Dynll1 PE=1 SV=1
EFV47311.1	414	0	0	0	0	0	0	0	0	0	--	--	--	--	--	--	--	--	--	--	--	--	hypothetical protein Tsp_14951 [Trichinella spiralis].	--
EFV47312.1	464	10	0.3793	1.65105	40	0.5151	7.06137	8	0.4698	1.43771	2.09656	Up	7.21922e-06	1.26888e-05	0.199431	Up	0.78728	0.807157	2.29617	Up	7.52036e-06	1.44154e-05	putative acetyl-CoA carboxylase, biotin carboxyl carrier protein[Trichinella spiralis].	--
EFV47313.1	549	84	0.7559	11.7216	8	0.4809	1.19362	8	0.4827	1.21512	-3.29575	Down	2.84772e-16	1.07025e-15	3.26982	Up	3.70328e-06	6.42954e-06	-0.025756	Down	0.970202	0.984637	putative WD repeat-containing protein 54 [Trichinella spiralis].	A8Q0W0_BRUMA Zgc:100930 protein, putative OS=Brugia malayi GN=Bm1_40405 PE=4 SV=1
EFV47314.1	752	0	0	0	0	0	0	0	0	0	--	--	--	--	--	--	--	--	--	--	--	--	conserved hypothetical protein [Trichinella spiralis].	--
EFV47315.1	748	0	0	0	0	0	0	0	0	0	--	--	--	--	--	--	--	--	--	--	--	--	hypothetical protein Tsp_14947 [Trichinella spiralis].	C3Y7J9_BRAFL Putative uncharacterized protein OS=Branchiostoma floridae GN=BRAFLDRAFT_64101 PE=4 SV=1
EFV47316.1	338	1	0.216	0.226653	0	0	0	0	0	0	-7.82434	Down	0.534014	0.568742	7.82362	Up	0.543328	0.576526	--	--	--	--	conserved hypothetical protein [Trichinella spiralis].	--
EFV47317.1	862	414	0.5986	36.7936	428	0.5534	40.6709	200	0.4501	19.3474	0.144544	Up	0.145933	0.17461	0.923645	Up	0	0	1.07185	Up	0	0	conserved hypothetical protein [Trichinella spiralis].	--
EFV47318.1	874	0	0	0	0	0	0	0	0	0	--	--	--	--	--	--	--	--	--	--	--	--	hypothetical protein Tsp_14944 [Trichinella spiralis].	--
EFV47319.1	588	0	0	0	0	0	0	0	0	0	--	--	--	--	--	--	--	--	--	--	--	--	conserved hypothetical protein [Trichinella spiralis].	RM41_CAEEL 39S ribosomal protein L41, mitochondrial OS=Caenorhabditis elegans GN=B0432.3 PE=2 SV=1
EFV47320.1	689	0	0	0	0	0	0	0	0	0	--	--	--	--	--	--	--	--	--	--	--	--	putative protein tag-76 [Trichinella spiralis].	TAG76_CAEEL Putative protein tag-76 OS=Caenorhabditis elegans GN=tag-76 PE=2 SV=2
EFV47321.1	1119	7	0.2976	0.479233	22	0.3923	1.61042	17	0.3852	1.26683	1.74864	Up	0.00295132	0.00424295	-1.40261	Down	0.0255682	0.0329358	0.346213	Up	0.46346	0.519771	conserved hypothetical protein [Trichinella spiralis].	--
EFV47322.1	302	0	0	0	0	0	0	0	0	0	--	--	--	--	--	--	--	--	--	--	--	--	conserved hypothetical protein [Trichinella spiralis].	--
EFV47323.1	345	0	0	0	0	0	0	0	0	0	--	--	--	--	--	--	--	--	--	--	--	--	hypothetical protein Tsp_14939 [Trichinella spiralis].	--
EFV47324.1	226	0	0	0	0	0	0	0	0	0	--	--	--	--	--	--	--	--	--	--	--	--	hypothetical protein Tsp_14938 [Trichinella spiralis].	--
EFV47325.1	883	0	0	0	0	0	0	0	0	0	--	--	--	--	--	--	--	--	--	--	--	--	conserved hypothetical protein [Trichinella spiralis].	B4KVU5_DROMO GI13258 OS=Drosophila mojavensis GN=GI13258 PE=3 SV=1
EFV47326.1	556	0	0	0	0	0	0	0	0	0	--	--	--	--	--	--	--	--	--	--	--	--	conserved hypothetical protein [Trichinella spiralis].	--
EFV47327.1	609	64	0.78	8.05084	16	0.642	2.15204	6	0.5731	0.821551	-1.90344	Down	1.83185e-07	3.53068e-07	3.29254	Up	1.24641e-05	2.09247e-05	1.38928	Up	0.038524	0.0536272	intraflagellar transport protein 52 [Trichinella spiralis].	Q5ZLJ9_CHICK Putative uncharacterized protein OS=Gallus gallus GN=RCJMB04_5n10 PE=2 SV=1
EFV47328.1	395	2861	0.9139	554.88	2592	0.9139	537.508	6649	0.9722	1403.65	-0.0458902	Down	0.24097	0.277203	-1.33962	Down	0	0	-1.38483	Down	0	0	conserved hypothetical protein [Trichinella spiralis].	--
EFV47329.1	825	0	0	0	0	0	0	61	0.8982	6.16562	--	--	--	--	-12.5895	Down	2.9497e-20	9.43556e-20	-12.59	Down	2.4874e-19	9.39912e-19	conserved hypothetical protein [Trichinella spiralis].	Q9TZ37_CAEEL Putative uncharacterized protein OS=Caenorhabditis elegans GN=T24C4.2 PE=2 SV=1
EFV47330.1	699	0	0	0	0	0	0	0	0	0	--	--	--	--	--	--	--	--	--	--	--	--	hypothetical protein Tsp_14932 [Trichinella spiralis].	--
EFV47331.1	1059	0	0	0	0	0	0	0	0	0	--	--	--	--	--	--	--	--	--	--	--	--	hypothetical protein Tsp_14931 [Trichinella spiralis].	--
EFV47332.1	594	2	0.2492	0.257942	0	0	0	0	0	0	-8.0109	Down	0.27594	0.311178	8.01018	Up	0.28319	0.316202	--	--	--	--	conserved hypothetical protein [Trichinella spiralis].	--
EFV47333.1	499	0	0	0	0	0	0	0	0	0	--	--	--	--	--	--	--	--	--	--	--	--	conserved hypothetical protein [Trichinella spiralis].	--
EFV47334.1	303	0	0	0	0	0	0	0	0	0	--	--	--	--	--	--	--	--	--	--	--	--	conserved hypothetical protein [Trichinella spiralis].	--
EFV47335.1	359	0	0	0	2	0.4123	0.456334	0	0	0	8.83395	Up	0.22574	0.262521	--	--	--	--	8.83395	Up	0.256754	0.305874	hypothetical protein Tsp_14927 [Trichinella spiralis].	--
EFV47336.1	741	0	0	0	0	0	0	0	0	0	--	--	--	--	--	--	--	--	--	--	--	--	conserved hypothetical protein [Trichinella spiralis].	A8P366_BRUMA Putative uncharacterized protein OS=Brugia malayi GN=Bm1_15205 PE=4 SV=1
EFV47337.1	167	0	0	0	0	0	0	0	0	0	--	--	--	--	--	--	--	--	--	--	--	--	hypothetical protein Tsp_14925 [Trichinella spiralis].	--
EFV47338.1	940	0	0	0	0	0	0	0	0	0	--	--	--	--	--	--	--	--	--	--	--	--	putative exosome complex exonuclease RRP6 [Trichinella spiralis].	A5DAB2_PICGU Putative uncharacterized protein OS=Pichia guilliermondii GN=PGUG_00217 PE=4 SV=2
EFV47339.1	920	7	0.4217	0.582893	0	0	0	2	0.1598	0.181277	-9.18709	Down	0.0101653	0.0140289	1.68486	Up	0.142621	0.169429	-7.50205	Down	0.243364	0.292887	hypothetical protein Tsp_14923 [Trichinella spiralis].	--
EFV47340.1	567	0	0	0	0	0	0	0	0	0	--	--	--	--	--	--	--	--	--	--	--	--	conserved hypothetical protein [Trichinella spiralis].	--
EFV47341.1	408	0	0	0	0	0	0	2	0.3603	0.408762	--	--	--	--	-8.67457	Down	0.21951	0.252093	-8.67512	Down	0.243364	0.293125	conserved hypothetical protein [Trichinella spiralis].	--
EFV47342.1	440	0	0	0	0	0	0	0	0	0	--	--	--	--	--	--	--	--	--	--	--	--	conserved hypothetical protein [Trichinella spiralis].	--
EFV47343.1	571	6	0.317	0.804996	4	0.2715	0.573814	0	0	0	-0.488399	Down	0.62671	0.656954	9.65211	Up	0.0209	0.0271884	9.16444	Up	0.0653396	0.0878127	phosphatidylcholine:ceramide cholinephosphotransferase 2[Trichinella spiralis].	A8PZ90_BRUMA Phosphatidylcholine:ceramide cholinephosphotransferase 1, putative OS=Brugia malayi GN=Bm1_37870 PE=4 SV=1
EFV47344.1	366	0	0	0	0	0	0	0	0	0	--	--	--	--	--	--	--	--	--	--	--	--	conserved hypothetical protein [Trichinella spiralis].	--
EFV47345.1	360	0	0	0	0	0	0	0	0	0	--	--	--	--	--	--	--	--	--	--	--	--	conserved hypothetical protein [Trichinella spiralis].	--
EFV47346.1	1357	4	0.2181	0.225818	0	0	0	0	0	0	-7.81902	Down	0.0736776	0.0919932	7.81829	Up	0.0769328	0.094583	--	--	--	--	5'-AMP-activated protein kinase catalytic subunit alpha-1[Trichinella spiralis].	AAPK2_CAEEL 5'-AMP-activated protein kinase catalytic subunit alpha-2 OS=Caenorhabditis elegans GN=aak-2 PE=1 SV=2
EFV47347.1	392	0	0	0	0	0	0	0	0	0	--	--	--	--	--	--	--	--	--	--	--	--	conserved hypothetical protein [Trichinella spiralis].	A5C0J4_VITVI Putative uncharacterized protein OS=Vitis vinifera GN=VITISV_002825 PE=4 SV=1
EFV47348.1	515	0	0	0	0	0	0	0	0	0	--	--	--	--	--	--	--	--	--	--	--	--	conserved hypothetical protein [Trichinella spiralis].	--
EFV47349.1	168	0	0	0	0	0	0	0	0	0	--	--	--	--	--	--	--	--	--	--	--	--	conserved hypothetical protein [Trichinella spiralis].	--
EFV47350.1	300	0	0	0	0	0	0	0	0	0	--	--	--	--	--	--	--	--	--	--	--	--	conserved hypothetical protein [Trichinella spiralis].	B6ABF2_9CRYT Senescence-associated protein, putative OS=Cryptosporidium muris RN66 GN=CMU_008930 PE=4 SV=1
EFV47351.1	795	0	0	0	0	0	0	0	0	0	--	--	--	--	--	--	--	--	--	--	--	--	hypothetical protein Tsp_14909 [Trichinella spiralis].	--
EFV47352.1	424	0	0	0	0	0	0	0	0	0	--	--	--	--	--	--	--	--	--	--	--	--	hypothetical protein Tsp_14908 [Trichinella spiralis].	--
EFV47353.1	459	91	0.9216	15.1882	29	0.6405	5.17526	7	0.7647	1.2717	-1.55325	Down	6.32626e-08	1.2438e-07	3.57794	Up	6.847e-06	1.16578e-05	2.02487	Up	0.000244098	0.000417427	multidrug resistance protein Atm1 [Trichinella spiralis].	--
EFV47354.1	828	0	0	0	0	0	0	0	0	0	--	--	--	--	--	--	--	--	--	--	--	--	putative FYVE, RhoGEF and PH domain-containing protein 5[Trichinella spiralis].	A8XMF0_CAEBR CBR-TAG-77 protein OS=Caenorhabditis briggsae GN=Cbr-tag-77 PE=4 SV=2
EFV47355.1	318	0	0	0	0	0	0	0	0	0	--	--	--	--	--	--	--	--	--	--	--	--	conserved hypothetical protein [Trichinella spiralis].	--
EFV47356.1	159	0	0	0	0	0	0	0	0	0	--	--	--	--	--	--	--	--	--	--	--	--	conserved hypothetical protein [Trichinella spiralis].	Q59KL1_CANAL Putative uncharacterized protein OS=Candida albicans GN=CaO19.6835 PE=4 SV=1
EFV47357.1	822	140	0.7908	13.0477	108	0.6861	10.7622	101	0.455	10.2459	-0.277832	Down	0.132997	0.160569	0.348574	Up	0.0639662	0.0793972	0.07092	Up	0.723786	0.757739	conserved hypothetical protein [Trichinella spiralis].	--
EFV47358.1	1003	0	0	0	0	0	0	0	0	0	--	--	--	--	--	--	--	--	--	--	--	--	protein real-time [Trichinella spiralis].	C3Z7Q8_BRAFL Putative uncharacterized protein OS=Branchiostoma floridae GN=BRAFLDRAFT_69231 PE=4 SV=1
EFV47359.1	407	0	0	0	0	0	0	0	0	0	--	--	--	--	--	--	--	--	--	--	--	--	conserved hypothetical protein [Trichinella spiralis].	--
EFV47360.1	360	0	0	0	0	0	0	0	0	0	--	--	--	--	--	--	--	--	--	--	--	--	conserved hypothetical protein [Trichinella spiralis].	--
EFV47361.1	1044	971	0.8084	71.2521	547	0.7165	42.9175	345	0.7011	27.5562	-0.731367	Down	4.62304e-22	1.88422e-21	1.37038	Up	8.37996e-13	1.99259e-12	0.639188	Up	6.96862e-11	1.68496e-10	putative spectrin repeat-containing domain protein [Trichinellaspiralis].	A8PJH9_BRUMA Spectrin alpha chain, putative OS=Brugia malayi GN=Bm1_27855 PE=4 SV=1
EFV47362.1	548	51	0.8668	7.12965	151	0.6168	22.5706	90	0.4489	13.695	1.66254	Up	5.79536e-14	1.96934e-13	-0.941925	Down	0.000147076	0.000223657	0.720796	Up	0.00014303	0.000248522	putative rRNA-processing protein EBP2 [Trichinella spiralis].	EBP2_CAEEL Probable rRNA-processing protein EBP2 homolog OS=Caenorhabditis elegans GN=C18A3.3 PE=2 SV=2
EFV47363.1	792	0	0	0	0	0	0	0	0	0	--	--	--	--	--	--	--	--	--	--	--	--	bardet-Biedl syndrome 2 protein [Trichinella spiralis].	C3XU54_BRAFL Putative uncharacterized protein OS=Branchiostoma floridae GN=BRAFLDRAFT_214353 PE=4 SV=1
EFV47364.1	405	0	0	0	0	0	0	0	0	0	--	--	--	--	--	--	--	--	--	--	--	--	conserved hypothetical protein [Trichinella spiralis].	--
EFV47365.1	909	0	0	0	0	0	0	0	0	0	--	--	--	--	--	--	--	--	--	--	--	--	conserved hypothetical protein [Trichinella spiralis].	--
EFV47366.1	1088	0	0	0	0	0	0	0	0	0	--	--	--	--	--	--	--	--	--	--	--	--	conserved hypothetical protein [Trichinella spiralis].	--
EFV47367.1	732	10	0.4549	1.04657	56	0.4699	6.26649	124	0.3989	14.1257	2.58199	Up	2.23728e-06	4.052e-06	-3.75477	Down	1.30831e-28	4.52554e-28	-1.1726	Down	1.66341e-07	3.50246e-07	conserved hypothetical protein [Trichinella spiralis].	--
EFV47368.1	1256	4249	0.8105	259.165	1152	0.5597	75.1294	413	0.6441	27.4196	-1.78642	Down	0	0	3.24007	Up	5.04042e-13	1.23288e-12	1.45417	Up	2.16272e-13	6.69763e-13	hypothetical protein Tsp_14890 [Trichinella spiralis].	--
EFV47369.1	608	0	0	0	0	0	0	0	0	0	--	--	--	--	--	--	--	--	--	--	--	--	conserved hypothetical protein [Trichinella spiralis].	--
EFV47370.1	469	0	0	0	0	0	0	0	0	0	--	--	--	--	--	--	--	--	--	--	--	--	conserved hypothetical protein [Trichinella spiralis].	--
EFV47371.1	466	0	0	0	0	0	0	0	0	0	--	--	--	--	--	--	--	--	--	--	--	--	conserved hypothetical protein [Trichinella spiralis].	--
EFV47372.1	457	6	0.4792	1.0058	58	0.7374	10.3958	16	0.5295	2.91947	3.36958	Up	1.96612e-05	3.36384e-05	-1.53753	Down	0.0206266	0.0268895	1.83222	Up	9.35124e-07	1.89605e-06	conserved hypothetical protein [Trichinella spiralis].	--
EFV47373.1	538	278	0.8104	39.586	4	0.2454	0.609011	2	0.2732	0.30999	-6.02238	Down	2.89734e-73	1.68442e-72	6.99644	Up	0.000106326	0.000165549	0.974244	Up	0.468012	0.524345	conserved hypothetical protein [Trichinella spiralis].	--
EFV47374.1	303	0	0	0	0	0	0	0	0	0	--	--	--	--	--	--	--	--	--	--	--	--	conserved hypothetical protein [Trichinella spiralis].	--
EFV47375.1	536	0	0	0	0	0	0	0	0	0	--	--	--	--	--	--	--	--	--	--	--	--	conserved hypothetical protein [Trichinella spiralis].	B5DST7_DROPS GA29270 OS=Drosophila pseudoobscura pseudoobscura GN=GA29270 PE=4 SV=1
EFV47376.1	288	0	0	0	0	0	0	0	0	0	--	--	--	--	--	--	--	--	--	--	--	--	ribonucleoside-diphosphate reductase beta chain 2 [Trichinellaspiralis].	--
EFV47377.1	784	0	0	0	0	0	0	0	0	0	--	--	--	--	--	--	--	--	--	--	--	--	conserved hypothetical protein [Trichinella spiralis].	A8P366_BRUMA Putative uncharacterized protein OS=Brugia malayi GN=Bm1_15205 PE=4 SV=1
EFV47378.1	354	0	0	0	0	0	0	0	0	0	--	--	--	--	--	--	--	--	--	--	--	--	conserved hypothetical protein [Trichinella spiralis].	--
EFV47379.1	580	0	0	0	0	0	0	0	0	0	--	--	--	--	--	--	--	--	--	--	--	--	conserved hypothetical protein [Trichinella spiralis].	--
EFV47380.1	317	2	0.4669	0.483336	1	0.2303	0.258397	1	0.2271	0.263052	-0.903436	Down	0.675884	0.704837	0.877503	Up	0.690336	0.714899	-0.025756	Down	0.986328	0.99005	conserved hypothetical protein [Trichinella spiralis].	--
EFV47381.1	339	0	0	0	0	0	0	0	0	0	--	--	--	--	--	--	--	--	--	--	--	--	zinc finger protein [Trichinella spiralis].	A9X5H9_CIOSA Transposase OS=Ciona savignyi PE=4 SV=1
EFV47382.1	391	0	0	0	0	0	0	0	0	0	--	--	--	--	--	--	--	--	--	--	--	--	conserved hypothetical protein [Trichinella spiralis].	--
EFV47383.1	452	0	0	0	6	0.6504	1.08733	2	0.3252	0.368971	10.0866	Up	0.0123134	0.0168455	-8.52681	Down	0.21951	0.252928	1.55921	Up	0.188745	0.234779	conserved hypothetical protein [Trichinella spiralis].	--
EFV47384.1	309	0	0	0	0	0	0	0	0	0	--	--	--	--	--	--	--	--	--	--	--	--	hypothetical protein Tsp_14874 [Trichinella spiralis].	--
EFV47385.1	455	1	0.1648	0.168371	19	0.9033	3.4205	1	0.1582	0.183269	4.34449	Up	0.000580618	0.000887513	-0.122497	Down	0.936122	0.942166	4.22217	Up	0.000601008	0.00099763	conserved hypothetical protein [Trichinella spiralis].	B7P246_IXOSC Putative uncharacterized protein (Fragment) OS=Ixodes scapularis GN=IscW_ISCW000306 PE=4 SV=1
EFV47386.1	358	0	0	0	0	0	0	0	0	0	--	--	--	--	--	--	--	--	--	--	--	--	putative lipoprotein [Trichinella spiralis].	--
EFV47387.1	852	0	0	0	0	0	0	0	0	0	--	--	--	--	--	--	--	--	--	--	--	--	hypothetical protein Tsp_14871 [Trichinella spiralis].	--
EFV47388.1	1003	2	0.1476	0.152759	0	0	0	2	0.1466	0.166276	-7.25512	Down	0.27594	0.312404	-0.122497	Down	0.920438	0.929	-7.37744	Down	0.243364	0.294807	inositol-trisphosphate 3-kinase B [Trichinella spiralis].	A8NF74_BRUMA Inositol polyphosphate kinase family protein OS=Brugia malayi GN=Bm1_01320 PE=4 SV=1
EFV47389.1	303	0	0	0	0	0	0	0	0	0	--	--	--	--	--	--	--	--	--	--	--	--	hypothetical protein Tsp_14869 [Trichinella spiralis].	--
EFV47390.1	642	0	0	0	0	0	0	0	0	0	--	--	--	--	--	--	--	--	--	--	--	--	conserved hypothetical protein [Trichinella spiralis].	Q4RPQ1_TETNG Chromosome 12 SCAF15007, whole genome shotgun sequence. (Fragment) OS=Tetraodon nigroviridis GN=GSTENG00030986001 PE=4 SV=1
EFV47391.1	549	0	0	0	23	0.4845	3.43165	12	0.3497	1.82268	11.7447	Up	5.26808e-08	1.03802e-07	-10.8313	Down	0.000138952	0.000211421	0.912843	Up	0.0734418	0.0973248	conserved domain protein [Trichinella spiralis].	--
EFV47392.1	537	3901	0.8492	556.519	77	0.8156	11.7453	28	0.7449	4.34795	-5.56628	Down	0	0	6.99978	Up	6.07602e-12	1.33586e-11	1.43368	Up	1.96493e-06	3.9125e-06	hypothetical protein Tsp_14865 [Trichinella spiralis].	--
EFV47393.1	361	0	0	0	0	0	0	0	0	0	--	--	--	--	--	--	--	--	--	--	--	--	conserved hypothetical protein [Trichinella spiralis].	--
EFV47394.1	148	0	0	0	0	0	0	0	0	0	--	--	--	--	--	--	--	--	--	--	--	--	conserved hypothetical protein [Trichinella spiralis].	--
EFV47395.1	577	0	0	0	0	0	0	0	0	0	--	--	--	--	--	--	--	--	--	--	--	--	conserved hypothetical protein [Trichinella spiralis].	A8QG25_BRUMA Oxidoreductase, zinc-binding dehydrogenase family protein OS=Brugia malayi GN=Bm1_54505 PE=4 SV=1
EFV47396.1	303	0	0	0	0	0	0	0	0	0	--	--	--	--	--	--	--	--	--	--	--	--	putative polyadenylate-binding protein 1-A [Trichinella spiralis].	--
EFV47397.1	969	6	0.0774	0.474358	1	0.0753	0.0845324	1	0.0774	0.0860551	-2.4884	Down	0.0862034	0.106589	2.46247	Up	0.0915004	0.111133	-0.025756	Down	0.986328	0.989378	conserved hypothetical protein [Trichinella spiralis].	A7SE42_NEMVE Predicted protein OS=Nematostella vectensis GN=v1g210850 PE=4 SV=1
EFV47398.1	414	2	0.3575	0.370091	0	0	0	0	0	0	-8.53174	Down	0.27594	0.311438	8.53101	Up	0.28319	0.316463	--	--	--	--	hypothetical protein Tsp_14857 [Trichinella spiralis].	--
EFV47399.1	525	0	0	0	0	0	0	0	0	0	--	--	--	--	--	--	--	--	--	--	--	--	PTB domain-containing engulfment adapter protein 1 [Trichinellaspiralis].	A8P7R2_BRUMA CED-6 protein, putative OS=Brugia malayi GN=Bm1_18525 PE=4 SV=1
EFV47400.1	662	69	0.6964	7.9849	11	0.352	1.36107	7	0.3444	0.88174	-2.55253	Down	8.24236e-11	1.81846e-10	3.17867	Up	6.847e-06	1.16842e-05	0.626321	Up	0.380248	0.43421	conserved hypothetical protein [Trichinella spiralis].	--
EFV47401.1	546	0	0	0	0	0	0	0	0	0	--	--	--	--	--	--	--	--	--	--	--	--	conserved domain protein [Trichinella spiralis].	--
EFV47402.1	554	0	0	0	0	0	0	0	0	0	--	--	--	--	--	--	--	--	--	--	--	--	conserved hypothetical protein [Trichinella spiralis].	--
EFV47403.1	480	0	0	0	0	0	0	0	0	0	--	--	--	--	--	--	--	--	--	--	--	--	hypothetical protein Tsp_14851 [Trichinella spiralis].	--
EFV47404.1	481	0	0	0	0	0	0	0	0	0	--	--	--	--	--	--	--	--	--	--	--	--	conserved domain protein [Trichinella spiralis].	--
EFV47405.1	346	0	0	0	0	0	0	0	0	0	--	--	--	--	--	--	--	--	--	--	--	--	conserved hypothetical protein [Trichinella spiralis].	--
EFV47406.1	883	0	0	0	2	0.1676	0.185531	0	0	0	7.53552	Up	0.22574	0.260971	--	--	--	--	7.53552	Up	0.256754	0.303401	zinc finger protein [Trichinella spiralis].	A9X5I0_DANRE Transposase OS=Danio rerio PE=4 SV=1
EFV47407.1	822	698	0.8358	65.0522	150	0.8017	14.9474	84	0.8029	8.52134	-2.1217	Down	1.27751e-77	7.59368e-77	2.9302	Up	0	0	0.810745	Up	2.70598e-05	4.98784e-05	hypothetical protein Tsp_14847 [Trichinella spiralis].	B3DLT2_XENTR Putative uncharacterized protein OS=Xenopus tropicalis PE=2 SV=1
EFV47408.1	545	0	0	0	0	0	0	0	0	0	--	--	--	--	--	--	--	--	--	--	--	--	conserved hypothetical protein [Trichinella spiralis].	--
EFV47409.1	425	0	0	0	0	0	0	0	0	0	--	--	--	--	--	--	--	--	--	--	--	--	hemin uptake protein HemP [Trichinella spiralis].	--
EFV47410.1	341	0	0	0	0	0	0	0	0	0	--	--	--	--	--	--	--	--	--	--	--	--	conserved hypothetical protein [Trichinella spiralis].	--
EFV47411.1	444	0	0	0	0	0	0	0	0	0	--	--	--	--	--	--	--	--	--	--	--	--	transcriptional regulator [Trichinella spiralis].	--
EFV47412.1	359	2	0.4123	0.42679	4	0.429	0.912668	2	0.4095	0.464554	1.09656	Up	0.400216	0.440587	-0.122497	Down	0.920438	0.928585	0.974244	Up	0.468012	0.523463	hypothetical protein Tsp_14839 [Trichinella spiralis].	--
EFV47413.1	586	0	0	0	0	0	0	0	0	0	--	--	--	--	--	--	--	--	--	--	--	--	conserved hypothetical protein [Trichinella spiralis].	--
EFV47414.1	515	0	0	0	0	0	0	0	0	0	--	--	--	--	--	--	--	--	--	--	--	--	putative kunitz/Bovine pancreatic trypsin inhibitor domain protein[Trichinella spiralis].	--
EFV47415.1	306	0	0	0	0	0	0	0	0	0	--	--	--	--	--	--	--	--	--	--	--	--	putative piggyBac transposable element-derived protein 2[Trichinella spiralis].	Q4TFJ4_TETNG Chromosome undetermined SCAF4433, whole genome shotgun sequence OS=Tetraodon nigroviridis GN=GSTENG00001610001 PE=4 SV=1
EFV47416.1	600	0	0	0	0	0	0	0	0	0	--	--	--	--	--	--	--	--	--	--	--	--	putative low-molecular-weight cysteine-rich protein LCR38[Trichinella spiralis].	--
EFV47417.1	587	0	0	0	0	0	0	0	0	0	--	--	--	--	--	--	--	--	--	--	--	--	conserved hypothetical protein [Trichinella spiralis].	--
EFV47418.1	309	0	0	0	0	0	0	0	0	0	--	--	--	--	--	--	--	--	--	--	--	--	conserved hypothetical protein [Trichinella spiralis].	--
EFV47419.1	190	0	0	0	0	0	0	0	0	0	--	--	--	--	--	--	--	--	--	--	--	--	histone H2B [Trichinella spiralis].	H2B_ANOGA Histone H2B OS=Anopheles gambiae GN=AGAP012199 PE=2 SV=5
EFV47420.1	641	0	0	0	0	0	0	0	0	0	--	--	--	--	--	--	--	--	--	--	--	--	conserved hypothetical protein [Trichinella spiralis].	B1H3K9_XENTR LOC100125125 protein (Fragment) OS=Xenopus tropicalis GN=LOC100125125 PE=2 SV=1
EFV47421.1	363	81	0.8678	17.0945	48	0.8815	10.8313	2	0.3526	0.459435	-0.658324	Down	0.0114591	0.0157326	5.21735	Up	0.000106326	0.000165226	4.55921	Up	0.000113497	0.000199422	hypothetical protein Tsp_14828 [Trichinella spiralis].	--
EFV47422.1	520	1	0.1442	0.147325	0	0	0	0	0	0	-7.20285	Down	0.534014	0.570225	7.20213	Up	0.543328	0.578336	--	--	--	--	niemann-Pick C1 protein [Trichinella spiralis].	B4M8H0_DROVI GJ18108 OS=Drosophila virilis GN=GJ18108 PE=4 SV=1
EFV47423.1	534	31	0.6199	4.44733	8	0.2996	1.22715	6	0.161	0.936937	-1.85763	Down	0.000405726	0.000627204	2.24674	Up	8.4693e-05	0.000132551	0.389281	Up	0.63201	0.673803	Bis(5'-adenosyl)-triphosphatase [Trichinella spiralis].	C3ZAA2_BRAFL Putative uncharacterized protein OS=Branchiostoma floridae GN=BRAFLDRAFT_59798 PE=4 SV=1
EFV47424.1	392	0	0	0	0	0	0	0	0	0	--	--	--	--	--	--	--	--	--	--	--	--	conserved hypothetical protein [Trichinella spiralis].	--
EFV47425.1	440	0	0	0	0	0	0	0	0	0	--	--	--	--	--	--	--	--	--	--	--	--	conserved hypothetical protein [Trichinella spiralis].	--
EFV47426.1	420	34	0.9333	6.20166	86	0.9357	16.7724	62	0.9286	12.3096	1.43537	Up	2.4012e-07	4.60244e-07	-0.989231	Down	0.00104765	0.00150858	0.446312	Up	0.0628236	0.0847911	hypothetical protein Tsp_14822 [Trichinella spiralis].	--
EFV47427.1	533	0	0	0	0	0	0	0	0	0	--	--	--	--	--	--	--	--	--	--	--	--	conserved hypothetical protein [Trichinella spiralis].	Q27074_TRISP Antigen targeted by protective antibodies OS=Trichinella spiralis PE=2 SV=1
EFV47428.1	316	0	0	0	6	0.5886	1.55529	0	0	0	10.603	Up	0.0123134	0.0168643	--	--	--	--	10.603	Up	0.0166278	0.0242747	conserved hypothetical protein [Trichinella spiralis].	--
EFV47429.1	630	0	0	0	0	0	0	0	0	0	--	--	--	--	--	--	--	--	--	--	--	--	conserved hypothetical protein [Trichinella spiralis].	--
EFV47430.1	1356	304	0.8488	17.1748	420	0.8894	25.371	230	0.7434	14.1439	0.562882	Up	1.82125e-07	3.51126e-07	0.27994	Up	0.0261684	0.0336898	0.842999	Up	6.01296e-13	1.75468e-12	conserved hypothetical protein [Trichinella spiralis].	A8QCS7_BRUMA Putative uncharacterized protein OS=Brugia malayi GN=Bm1_49965 PE=4 SV=1
EFV47431.1	1180	16	0.2559	1.03876	40	0.35	2.77668	16	0.3093	1.13068	1.41849	Up	0.000512292	0.000787976	-0.122497	Down	0.805916	0.824518	1.29617	Up	0.00159129	0.00255687	conserved hypothetical protein [Trichinella spiralis].	--
EFV47432.1	399	0	0	0	1	0.183	0.205293	0	0	0	7.68154	Up	0.467106	0.504039	--	--	--	--	7.68154	Up	0.508966	0.554444	hypothetical protein Tsp_14815 [Trichinella spiralis].	--
EFV47433.1	611	431	0.4861	54.0399	888	0.4648	119.047	37	0.4403	5.04965	1.13944	Up	0	0	3.41959	Up	8.72636e-14	2.37186e-13	4.55921	Up	1.33893e-13	4.27589e-13	hypothetical protein Tsp_14814 [Trichinella spiralis].	--
EFV47434.1	378	4	0.4074	0.810675	6	0.4339	1.30019	2	0.3889	0.441203	0.681526	Up	0.476016	0.51263	0.877503	Up	0.525746	0.561074	1.55921	Up	0.188745	0.234691	conserved hypothetical protein [Trichinella spiralis].	A8NLF8_BRUMA Putative uncharacterized protein (Fragment) OS=Brugia malayi GN=Bm1_04940 PE=4 SV=1
EFV47435.1	314	0	0	0	0	0	0	0	0	0	--	--	--	--	--	--	--	--	--	--	--	--	putative pyrroline-5-carboxylate reductase 1 [Trichinellaspiralis].	--
EFV47436.1	1317	12	0.2832	0.69803	101	0.7388	6.28178	72	0.716	4.55877	3.16981	Up	7.1174e-07	1.32914e-06	-2.70746	Down	5.53994e-13	1.34825e-12	0.46253	Up	0.0370756	0.0517463	conserved hypothetical protein [Trichinella spiralis].	B4P1Z7_DROYA GE12380 OS=Drosophila yakuba GN=GE12380 PE=4 SV=1
EFV47437.1	344	0	0	0	0	0	0	0	0	0	--	--	--	--	--	--	--	--	--	--	--	--	eukaryotic translation initiation factor 2C 4 [Trichinellaspiralis].	TAG76_CAEEL Putative protein tag-76 OS=Caenorhabditis elegans GN=tag-76 PE=2 SV=2
EFV47438.1	369	0	0	0	0	0	0	0	0	0	--	--	--	--	--	--	--	--	--	--	--	--	conserved hypothetical protein [Trichinella spiralis].	--
EFV47439.1	852	0	0	0	4	0.2218	0.384563	0	0	0	8.58708	Up	0.0527222	0.0673089	--	--	--	--	8.58708	Up	0.0653396	0.088044	retrovirus-related protein [Trichinella spiralis].	B7P3Y9_IXOSC Reverse transcriptase, putative OS=Ixodes scapularis GN=IscW_ISCW000808 PE=4 SV=1
EFV47440.1	1033	46	0.7609	3.41143	42	0.6031	3.3304	9	0.456	0.726512	-0.0346809	Down	0.914646	0.927901	2.23114	Up	3.22964e-06	5.62884e-06	2.19664	Up	5.46308e-06	1.05494e-05	conserved hypothetical protein [Trichinella spiralis].	--
EFV47441.1	564	49	0.9663	6.65573	35	0.844	5.08319	9	0.8209	1.33065	-0.388863	Down	0.225562	0.262925	2.32229	Up	2.26834e-06	3.97128e-06	1.9336	Up	8.66512e-05	0.000153224	hypothetical protein Tsp_14803 [Trichinella spiralis].	--
EFV47442.1	244	78	0.7705	24.4897	82	0.7295	27.5278	136	0.832	46.4782	0.168713	Up	0.459078	0.499767	-0.924558	Down	4.25502e-06	7.33208e-06	-0.755667	Down	0.000145833	0.000253096	conserved hypothetical protein [Trichinella spiralis].	Q9AVH2_PEA Putative senescence-associated protein (Fragment) OS=Pisum sativum GN=ssa-13 PE=2 SV=1
EFV47443.1	481	0	0	0	0	0	0	0	0	0	--	--	--	--	--	--	--	--	--	--	--	--	putative protein tag-76 [Trichinella spiralis].	TAG76_CAEEL Putative protein tag-76 OS=Caenorhabditis elegans GN=tag-76 PE=2 SV=2
EFV47444.1	1100	12	0.4809	0.835732	2	0.1345	0.148931	0	0	0	-2.4884	Down	0.0106853	0.0147195	9.70617	Up	0.000419028	0.000622961	7.2185	Up	0.256754	0.306286	conserved hypothetical protein [Trichinella spiralis].	--
EFV47445.1	1425	0	0	0	0	0	0	0	0	0	--	--	--	--	--	--	--	--	--	--	--	--	conserved hypothetical protein [Trichinella spiralis].	Q8T9C4_DROME SD07683p OS=Drosophila melanogaster PE=2 SV=1
EFV47446.1	437	0	0	0	0	0	0	0	0	0	--	--	--	--	--	--	--	--	--	--	--	--	conserved hypothetical protein [Trichinella spiralis].	--
EFV47447.1	404	5	0.6411	0.948129	20	0.9183	4.05505	7	0.4406	1.44483	2.09656	Up	0.00144797	0.0021339	-0.607924	Down	0.479156	0.514308	1.48882	Up	0.0143024	0.0210508	conserved hypothetical protein [Trichinella spiralis].	--
EFV47448.1	1234	0	0	0	0	0	0	0	0	0	--	--	--	--	--	--	--	--	--	--	--	--	eukaryotic translation initiation factor 2C 1 [Trichinellaspiralis].	TAG76_CAEEL Putative protein tag-76 OS=Caenorhabditis elegans GN=tag-76 PE=2 SV=2
EFV47449.1	159	0	0	0	0	0	0	0	0	0	--	--	--	--	--	--	--	--	--	--	--	--	conserved hypothetical protein [Trichinella spiralis].	Q59KL1_CANAL Putative uncharacterized protein OS=Candida albicans GN=CaO19.6835 PE=4 SV=1
EFV47450.1	581	0	0	0	0	0	0	0	0	0	--	--	--	--	--	--	--	--	--	--	--	--	conserved hypothetical protein [Trichinella spiralis].	--
EFV47451.1	855	0	0	0	2	0.0854	0.191607	0	0	0	7.58201	Up	0.22574	0.260637	--	--	--	--	7.58201	Up	0.256754	0.303186	hypothetical protein Tsp_14791 [Trichinella spiralis].	--
EFV47452.1	642	0	0	0	0	0	0	0	0	0	--	--	--	--	--	--	--	--	--	--	--	--	conserved hypothetical protein [Trichinella spiralis].	--
EFV47453.1	180	0	0	0	0	0	0	0	0	0	--	--	--	--	--	--	--	--	--	--	--	--	histone H2B [Trichinella spiralis].	H2B_ANOGA Histone H2B OS=Anopheles gambiae GN=AGAP012199 PE=2 SV=5
EFV47454.1	466	0	0	0	0	0	0	0	0	0	--	--	--	--	--	--	--	--	--	--	--	--	retrovirus-related protein [Trichinella spiralis].	B7P3Y9_IXOSC Reverse transcriptase, putative OS=Ixodes scapularis GN=IscW_ISCW000808 PE=4 SV=1
EFV47455.1	1346	26	0.3284	1.47981	0	0	0	2	0.1092	0.123904	-10.5312	Down	3.6231e-08	7.19349e-08	3.57794	Up	0.000110928	0.000170522	-6.95308	Down	0.243364	0.295507	hypothetical protein Tsp_14787 [Trichinella spiralis].	--
EFV47456.1	726	0	0	0	0	0	0	0	0	0	--	--	--	--	--	--	--	--	--	--	--	--	conserved hypothetical protein [Trichinella spiralis].	A8P366_BRUMA Putative uncharacterized protein OS=Brugia malayi GN=Bm1_15205 PE=4 SV=1
EFV47457.1	357	0	0	0	0	0	0	0	0	0	--	--	--	--	--	--	--	--	--	--	--	--	conserved hypothetical protein [Trichinella spiralis].	--
EFV47458.1	1019	280	0.8911	21.0505	4	0.2905	0.321539	0	0	0	-6.03272	Down	7.95742e-74	4.64217e-73	14.3608	Up	2.22044e-16	6.70134e-16	8.32885	Up	0.0653396	0.0873625	conserved hypothetical protein [Trichinella spiralis].	Q8MTN7_TRISP Glutamic acid-rich protein cNBL1700 OS=Trichinella spiralis PE=2 SV=1
EFV47459.1	309	0	0	0	0	0	0	0	0	0	--	--	--	--	--	--	--	--	--	--	--	--	conserved hypothetical protein [Trichinella spiralis].	--
EFV47460.1	479	0	0	0	0	0	0	0	0	0	--	--	--	--	--	--	--	--	--	--	--	--	putative glycine dehydrogenase [Trichinella spiralis].	--
EFV47461.1	487	0	0	0	0	0	0	0	0	0	--	--	--	--	--	--	--	--	--	--	--	--	conserved hypothetical protein [Trichinella spiralis].	--
EFV47462.1	354	0	0	0	0	0	0	0	0	0	--	--	--	--	--	--	--	--	--	--	--	--	conserved hypothetical protein [Trichinella spiralis].	--
EFV47463.1	405	0	0	0	0	0	0	0	0	0	--	--	--	--	--	--	--	--	--	--	--	--	receptor expression-enhancing protein 5 [Trichinella spiralis].	Q8T9H5_DROME GM14577p OS=Drosophila melanogaster GN=CG8331 PE=2 SV=1
EFV47464.1	690	0	0	0	0	0	0	0	0	0	--	--	--	--	--	--	--	--	--	--	--	--	eukaryotic translation initiation factor 2C 3 [Trichinellaspiralis].	A7BJS5_BOMMO Argonaute 1 OS=Bombyx mori GN=Ago1 PE=2 SV=1
EFV47465.1	319	0	0	0	0	0	0	0	0	0	--	--	--	--	--	--	--	--	--	--	--	--	conserved hypothetical protein [Trichinella spiralis].	--
EFV47466.1	1184	64	0.2922	4.14102	48	0.147	3.32075	71	0.136	5.00043	-0.318474	Down	0.24982	0.286554	-0.294964	Down	0.237056	0.270229	-0.590541	Down	0.0276422	0.0392557	conserved hypothetical protein [Trichinella spiralis].	--
EFV47467.1	346	0	0	0	0	0	0	0	0	0	--	--	--	--	--	--	--	--	--	--	--	--	eukaryotic translation initiation factor 5B [Trichinella spiralis].	A8Q856_BRUMA Elongation factor Tu GTP binding domain containing protein OS=Brugia malayi GN=Bm1_45870 PE=4 SV=1
EFV47468.1	477	6	0.4444	0.963633	4	0.3417	0.686893	0	0	0	-0.488399	Down	0.62671	0.657158	9.91161	Up	0.0209	0.0272041	9.42394	Up	0.0653396	0.0879371	conserved hypothetical protein [Trichinella spiralis].	--
EFV47469.1	533	0	0	0	0	0	0	0	0	0	--	--	--	--	--	--	--	--	--	--	--	--	hypothetical cytosolic protein [Trichinella spiralis].	--
EFV47470.1	963	8	0.2731	0.636418	0	0	0	0	0	0	-9.31383	Down	0.00525266	0.00743439	9.3131	Up	0.00567776	0.00776285	--	--	--	--	hypothetical protein Tsp_14772 [Trichinella spiralis].	Q8MTB3_TRIPS 38 kDa excretory/secretory protein OS=Trichinella pseudospiralis PE=2 SV=1
EFV47471.1	1422	30	0.4233	1.61622	9	0.1252	0.51843	17	0.2714	0.996896	-1.6404	Down	0.00142131	0.00209667	0.648021	Up	0.142603	0.169601	-0.943294	Down	0.111252	0.144367	phosphoacetylglucosamine mutase [Trichinella spiralis].	C3Y3M3_BRAFL Putative uncharacterized protein OS=Branchiostoma floridae GN=BRAFLDRAFT_285738 PE=4 SV=1
EFV47472.1	705	0	0	0	0	0	0	0	0	0	--	--	--	--	--	--	--	--	--	--	--	--	hypothetical protein Tsp_14770 [Trichinella spiralis].	O16111_DROVI Tel1 (Fragment) OS=Drosophila virilis GN=Tel1 PE=4 SV=1
EFV47473.1	507	0	0	0	0	0	0	0	0	0	--	--	--	--	--	--	--	--	--	--	--	--	intermediate filament protein ifb-1 [Trichinella spiralis].	Q17049_9BILA Cytoplasmic intermediate filament protein OS=Ascaris lumbricoides GN=IF B1 PE=2 SV=1
EFV47474.1	378	60	0.9735	12.1601	104	0.955	22.5366	153	0.9709	33.752	0.890113	Up	0.000107645	0.000173867	-1.47299	Down	1.4982e-12	3.49322e-12	-0.582704	Down	0.00136477	0.00219927	piggyBac transposable element-derived protein 1 [Trichinellaspiralis].	PGBD2_HUMAN PiggyBac transposable element-derived protein 2 OS=Homo sapiens GN=PGBD2 PE=2 SV=1
EFV47475.1	839	0	0	0	0	0	0	0	0	0	--	--	--	--	--	--	--	--	--	--	--	--	putative protein tag-76 [Trichinella spiralis].	TAG76_CAEEL Putative protein tag-76 OS=Caenorhabditis elegans GN=tag-76 PE=2 SV=2
EFV47476.1	514	0	0	0	0	0	0	0	0	0	--	--	--	--	--	--	--	--	--	--	--	--	conserved hypothetical protein [Trichinella spiralis].	--
EFV47477.1	544	0	0	0	0	0	0	0	0	0	--	--	--	--	--	--	--	--	--	--	--	--	conserved hypothetical protein [Trichinella spiralis].	--
EFV47478.1	497	0	0	0	0	0	0	0	0	0	--	--	--	--	--	--	--	--	--	--	--	--	conserved hypothetical protein [Trichinella spiralis].	--
EFV47479.1	874	0	0	0	0	0	0	0	0	0	--	--	--	--	--	--	--	--	--	--	--	--	conserved hypothetical protein [Trichinella spiralis].	--
EFV47480.1	819	0	0	0	0	0	0	0	0	0	--	--	--	--	--	--	--	--	--	--	--	--	putative PAN domain protein [Trichinella spiralis].	--
EFV47481.1	574	0	0	0	1	0.1307	0.142704	14	0.1899	2.03384	7.15688	Up	0.467106	0.505088	-10.9894	Down	3.18526e-05	5.16396e-05	-3.83311	Down	0.000456968	0.00076657	putative ComB, accessory factor for ComA [Trichinella spiralis].	--
EFV47482.1	383	0	0	0	0	0	0	0	0	0	--	--	--	--	--	--	--	--	--	--	--	--	conserved hypothetical protein [Trichinella spiralis].	--
EFV47483.1	403	971	0.4888	184.583	1555	0.4963	316.062	4464	0.5037	923.676	0.775935	Up	2.40252e-12	6.0257e-12	-2.32627	Down	0	0	-1.54718	Down	0	0	conserved hypothetical protein [Trichinella spiralis].	--
EFV47484.1	770	6	0.213	0.596952	4	0.213	0.425517	0	0	0	-0.488399	Down	0.62671	0.65675	9.22074	Up	0.0209	0.0271546	8.73307	Up	0.0653396	0.0876621	hypothetical protein Tsp_14757 [Trichinella spiralis].	A8PHD0_BRUMA Putative uncharacterized protein OS=Brugia malayi GN=Bm1_25495 PE=3 SV=1
EFV47485.1	344	0	0	0	2	0.2151	0.476232	9	0.5233	2.18165	8.89552	Up	0.22574	0.262025	-11.0907	Down	0.00126602	0.00181339	-2.19568	Down	0.0357834	0.0500847	conserved hypothetical protein [Trichinella spiralis].	--
EFV47486.1	303	0	0	0	0	0	0	0	0	0	--	--	--	--	--	--	--	--	--	--	--	--	conserved hypothetical protein [Trichinella spiralis].	--
EFV47487.1	1307	6	0.1423	0.351685	0	0	0	349	0.3259	22.2664	-8.45814	Down	0.0196724	0.0264445	-5.98462	Down	1.2369e-101	6.30915e-101	-14.4426	Down	3.78132e-107	2.34696e-106	hypothetical protein Tsp_14753 [Trichinella spiralis].	--
EFV47488.1	949	8	0.2266	0.645807	1	0.079	0.0863139	0	0	0	-2.90344	Down	0.0280924	0.0370227	9.33423	Up	0.00567776	0.00775737	6.43152	Up	0.508966	0.5581	conserved hypothetical protein [Trichinella spiralis].	--
EFV47489.1	661	3	0.3374	0.347695	3	0.23	0.371764	2	0.2224	0.252307	0.0965636	Up	0.926982	0.938654	0.462465	Up	0.768746	0.789229	0.559206	Up	0.704422	0.739796	conserved hypothetical protein [Trichinella spiralis].	--
EFV47490.1	1467	2	0.1009	0.104443	0	0	0	0	0	0	-6.70657	Down	0.27594	0.311282	6.70584	Up	0.28319	0.316306	--	--	--	--	ankyrin repeat and fibronectin type-III domain-containing protein 1[Trichinella spiralis].	--
EFV47491.1	468	0	0	0	0	0	0	0	0	0	--	--	--	--	--	--	--	--	--	--	--	--	hypothetical protein Tsp_14749 [Trichinella spiralis].	C3Y2X9_BRAFL Putative uncharacterized protein OS=Branchiostoma floridae GN=BRAFLDRAFT_86472 PE=4 SV=1
EFV47492.1	647	2	0.2287	0.236812	0	0	0	0	0	0	-7.8876	Down	0.27594	0.311698	7.88687	Up	0.28319	0.316854	--	--	--	--	putative WAP four-disulfide core domain protein 5 [Trichinellaspiralis].	--
EFV47493.1	1436	0	0	0	0	0	0	0	0	0	--	--	--	--	--	--	--	--	--	--	--	--	conserved hypothetical protein [Trichinella spiralis].	--
EFV47494.1	953	0	0	0	0	0	0	0	0	0	--	--	--	--	--	--	--	--	--	--	--	--	conserved hypothetical protein [Trichinella spiralis].	Q17EC9_AEDAE Putative uncharacterized protein OS=Aedes aegypti GN=AAEL003822 PE=4 SV=1
EFV47495.1	491	314	0.9959	48.9922	142	0.9939	23.6894	106	0.9919	18.0022	-1.04831	Down	1.02003e-13	3.35157e-13	1.4442	Up	0	0	0.396071	Up	0.0320404	0.0451929	conserved hypothetical protein [Trichinella spiralis].	--
EFV47496.1	415	188	0.9952	34.7047	33	0.7831	6.51348	31	0.8289	6.22894	-2.41363	Down	1.5058e-25	6.40581e-25	2.4779	Up	9.62786e-13	2.27536e-12	0.0644418	Up	0.860664	0.882152	conserved hypothetical protein [Trichinella spiralis].	--
EFV47497.1	1207	139	0.4308	8.82239	52	0.3612	3.52893	28	0.2312	1.93442	-1.32194	Down	2.90614e-09	6.05565e-09	2.18909	Up	6.07602e-12	1.33629e-11	0.867329	Up	0.00921438	0.0137972	alpha-adducin (Erythrocyte adducin subunit alpha) [Trichinellaspiralis].	A8QG43_BRUMA Adducin-related protein 1, putative OS=Brugia malayi GN=Bm1_54595 PE=4 SV=1
EFV47498.1	878	3367	0.992	293.783	74	0.8314	6.90374	13	0.3565	1.23467	-5.41123	Down	0	0	7.89431	Up	1.48383e-07	2.77168e-07	2.48326	Up	2.31836e-07	4.84394e-07	Pao retrotransposon peptidase superfamily [Trichinella spiralis].	Q8MNR4_DROME Putative uncharacterized protein (Gag-pol polyprotein) OS=Drosophila melanogaster GN=gag-pol PE=4 SV=1
EFV47499.1	951	17	0.0789	1.36945	2	0.0789	0.172265	0	0	0	-2.9909	Down	0.000684712	0.00103794	10.4187	Up	1.61185e-05	2.66669e-05	7.42848	Up	0.256754	0.303267	conserved hypothetical protein [Trichinella spiralis].	--
EFV47500.1	716	0	0	0	0	0	0	0	0	0	--	--	--	--	--	--	--	--	--	--	--	--	gamma-aminobutyric acid type B receptor subunit 2 protein[Trichinella spiralis].	GABR2_RAT Gamma-aminobutyric acid type B receptor subunit 2 OS=Rattus norvegicus GN=Gabbr2 PE=1 SV=2
EFV47501.1	521	0	0	0	0	0	0	0	0	0	--	--	--	--	--	--	--	--	--	--	--	--	conserved hypothetical protein [Trichinella spiralis].	--
EFV47502.1	468	0	0	0	0	0	0	0	0	0	--	--	--	--	--	--	--	--	--	--	--	--	putative zinc finger protein [Trichinella spiralis].	ZBED5_BOVIN Zinc finger BED domain-containing protein 5 OS=Bos taurus GN=ZBED5 PE=3 SV=1
EFV47503.1	1458	9	0.1605	0.472894	6	0.1763	0.337086	71	0.2963	4.0607	-0.488399	Down	0.540248	0.572269	-3.10232	Down	1.5565e-14	4.51374e-14	-3.59054	Down	1.02129e-15	3.66446e-15	hypothetical protein Tsp_14735 [Trichinella spiralis].	--
EFV47504.1	409	0	0	0	0	0	0	0	0	0	--	--	--	--	--	--	--	--	--	--	--	--	conserved hypothetical protein [Trichinella spiralis].	C1NAM9_9CHLO Senescence-associated protein OS=Micromonas pusilla CCMP1545 GN=SSA13 PE=4 SV=1
EFV47505.1	485	0	0	0	0	0	0	0	0	0	--	--	--	--	--	--	--	--	--	--	--	--	conserved hypothetical protein [Trichinella spiralis].	--
EFV47506.1	318	0	0	0	0	0	0	0	0	0	--	--	--	--	--	--	--	--	--	--	--	--	putative argininosuccinate synthase [Trichinella spiralis].	--
EFV47507.1	580	24	0.4914	3.17002	8	0.2828	1.12982	1	0.1293	0.143771	-1.4884	Down	0.00810308	0.011289	4.46247	Up	0.000582736	0.000853526	2.97424	Up	0.0236728	0.0339009	conserved hypothetical protein [Trichinella spiralis].	--
EFV47508.1	447	0	0	0	0	0	0	0	0	0	--	--	--	--	--	--	--	--	--	--	--	--	conserved hypothetical protein [Trichinella spiralis].	--
EFV47509.1	1075	0	0	0	0	0	0	0	0	0	--	--	--	--	--	--	--	--	--	--	--	--	histone deacetylase 3 [Trichinella spiralis].	B8NLM0_ASPFN Histone deacetylase RpdA/Rpd3 OS=Aspergillus flavus (strain ATCC 200026 / FGSC A1120 / NRRL 3357 / JCM 12722 / SRRC 167) GN=AFLA_092360 PE=4 SV=1
EFV47510.1	623	0	0	0	0	0	0	0	0	0	--	--	--	--	--	--	--	--	--	--	--	--	zinc finger protein [Trichinella spiralis].	A9X5H4_AEDAE Transposase OS=Aedes aegypti PE=4 SV=1
EFV47511.1	420	0	0	0	0	0	0	0	0	0	--	--	--	--	--	--	--	--	--	--	--	--	conserved hypothetical protein [Trichinella spiralis].	--
EFV47512.1	759	0	0	0	0	0	0	0	0	0	--	--	--	--	--	--	--	--	--	--	--	--	signal recognition particle protein [Trichinella spiralis].	A8QDM4_BRUMA Signal recognition particle 68, putative OS=Brugia malayi GN=Bm1_52915 PE=4 SV=1
EFV47513.1	408	0	0	0	0	0	0	0	0	0	--	--	--	--	--	--	--	--	--	--	--	--	conserved hypothetical protein [Trichinella spiralis].	--
EFV47514.1	357	0	0	0	0	0	0	0	0	0	--	--	--	--	--	--	--	--	--	--	--	--	conserved hypothetical protein [Trichinella spiralis].	--
EFV47515.1	780	0	0	0	0	0	0	4	0.2051	0.427628	--	--	--	--	-8.73966	Down	0.0503194	0.0632279	-8.74021	Down	0.05976	0.0812416	protein quaking-B [Trichinella spiralis].	QKIB_DANRE Protein quaking-B OS=Danio rerio GN=qkib PE=2 SV=1
EFV47516.1	1028	0	0	0	0	0	0	0	0	0	--	--	--	--	--	--	--	--	--	--	--	--	AMP deaminase 2 [Trichinella spiralis].	A8WUJ0_CAEBR Putative uncharacterized protein OS=Caenorhabditis briggsae GN=CBG02349 PE=4 SV=2
EFV47517.1	1166	2	0.1269	0.131404	0	0	0	0	0	0	-7.03787	Down	0.27594	0.314724	7.03714	Up	0.28319	0.319383	--	--	--	--	conserved hypothetical protein [Trichinella spiralis].	--
EFV47518.1	1013	352	0.3909	26.6202	2	0.1461	0.161721	1	0.0711	0.0823173	-7.36287	Down	1.78407e-97	1.13701e-96	8.33693	Up	0.000580552	0.000854201	0.974244	Up	0.63884	0.679179	conserved hypothetical protein [Trichinella spiralis].	YVRI_CAEEL GILT-like protein F37H8.5 OS=Caenorhabditis elegans GN=F37H8.5 PE=1 SV=1
EFV47519.1	1147	1084	0.8335	72.401	693	0.7541	49.4899	868	0.6486	63.104	-0.548874	Down	2.66206e-15	9.7051e-15	0.196769	Up	0.00271746	0.00380635	-0.350596	Down	1.71145e-06	3.41802e-06	conserved hypothetical protein [Trichinella spiralis].	--
EFV47520.1	1394	0	0	0	0	0	0	0	0	0	--	--	--	--	--	--	--	--	--	--	--	--	hypothetical protein Tsp_14717 [Trichinella spiralis].	--
EFV47521.1	325	0	0	0	0	0	0	0	0	0	--	--	--	--	--	--	--	--	--	--	--	--	conserved hypothetical protein [Trichinella spiralis].	--
EFV47522.1	387	0	0	0	0	0	0	0	0	0	--	--	--	--	--	--	--	--	--	--	--	--	putative dolichyl pyrophosphate Glc1Man9GlcNAc2alpha-1,3-glucosyltransferase [Trichinella spiralis].	B3RIR0_TRIAD Putative uncharacterized protein OS=Trichoplax adhaerens GN=TRIADDRAFT_18456 PE=4 SV=1
EFV47523.1	921	0	0	0	0	0	0	0	0	0	--	--	--	--	--	--	--	--	--	--	--	--	conserved hypothetical protein [Trichinella spiralis].	--
EFV47524.1	863	65	0.8494	5.77007	17	0.5539	1.61356	25	0.5898	2.41563	-1.83834	Down	2.81912e-07	5.38591e-07	1.25601	Up	0.000111899	0.000171936	-0.582149	Down	0.200614	0.248752	hypothetical protein Tsp_14713 [Trichinella spiralis].	--
EFV47525.1	484	5	0.6467	0.791413	7	0.3492	1.18468	10	0.3822	1.72288	0.58199	Up	0.499926	0.537351	-1.1225	Down	0.154295	0.18199	-0.540329	Down	0.457162	0.51327	bromodomain-containing protein 7 [Trichinella spiralis].	--
EFV47526.1	303	0	0	0	0	0	0	0	0	0	--	--	--	--	--	--	--	--	--	--	--	--	conserved hypothetical protein [Trichinella spiralis].	--
EFV47527.1	391	0	0	0	0	0	0	0	0	0	--	--	--	--	--	--	--	--	--	--	--	--	conserved hypothetical protein [Trichinella spiralis].	A7SUZ6_NEMVE Predicted protein (Fragment) OS=Nematostella vectensis GN=v1g133330 PE=4 SV=1
EFV47528.1	573	0	0	0	0	0	0	0	0	0	--	--	--	--	--	--	--	--	--	--	--	--	hypothetical protein Tsp_14709 [Trichinella spiralis].	--
EFV47529.1	352	0	0	0	0	0	0	0	0	0	--	--	--	--	--	--	--	--	--	--	--	--	conserved hypothetical protein [Trichinella spiralis].	--
EFV47530.1	317	0	0	0	0	0	0	0	0	0	--	--	--	--	--	--	--	--	--	--	--	--	conserved hypothetical protein [Trichinella spiralis].	--
EFV47531.1	1558	29	0.5257	1.42597	0	0	0	18	0.3318	0.963398	-10.4777	Down	4.99878e-09	1.03144e-08	0.565559	Up	0.194346	0.226687	-9.91199	Down	3.21718e-06	6.31798e-06	conserved hypothetical protein [Trichinella spiralis].	--
EFV47532.1	990	0	0	0	0	0	0	0	0	0	--	--	--	--	--	--	--	--	--	--	--	--	E3 SUMO-protein ligase SIZ2 [Trichinella spiralis].	C4R3M2_PICPG SUMO/Smt3 ligase that promotes the attachment of sumo (Smt3p) OS=Pichia pastoris (strain GS115) GN=PAS_chr3_0129 PE=4 SV=1
EFV47533.1	509	0	0	0	4	0.2986	0.643709	0	0	0	9.33026	Up	0.0527222	0.0670807	--	--	--	--	9.33026	Up	0.0653396	0.0876267	conserved hypothetical protein [Trichinella spiralis].	A1DYG0_TRISP Putative uncharacterized protein (Fragment) OS=Trichinella spiralis PE=2 SV=1
EFV47534.1	518	0	0	0	0	0	0	0	0	0	--	--	--	--	--	--	--	--	--	--	--	--	hypothetical protein Tsp_14703 [Trichinella spiralis].	--
EFV47535.1	389	0	0	0	0	0	0	0	0	0	--	--	--	--	--	--	--	--	--	--	--	--	hypothetical protein Tsp_14702 [Trichinella spiralis].	Q207U0_HELVI Transposase OS=Heliothis virescens PE=4 SV=1
EFV47536.1	1153	2	0.1284	0.132886	4	0.131	0.28417	4	0.1474	0.289289	1.09656	Up	0.400216	0.441234	-1.1225	Down	0.386466	0.423225	-0.025756	Down	0.977992	0.9899	sodium-dependent multivitamin transporter [Trichinella spiralis].	C3ZQQ5_BRAFL Putative uncharacterized protein OS=Branchiostoma floridae GN=BRAFLDRAFT_213839 PE=4 SV=1
EFV47537.1	141	0	0	0	0	0	0	0	0	0	--	--	--	--	--	--	--	--	--	--	--	--	hypothetical protein Tsp_14700 [Trichinella spiralis].	--
EFV47538.1	361	0	0	0	0	0	0	0	0	0	--	--	--	--	--	--	--	--	--	--	--	--	putative initiation-control protein YabA [Trichinella spiralis].	--
EFV47539.1	677	0	0	0	0	0	0	0	0	0	--	--	--	--	--	--	--	--	--	--	--	--	conserved hypothetical protein [Trichinella spiralis].	--
EFV47540.1	555	0	0	0	11	0.4414	1.62348	392	0.8775	58.8971	10.6649	Up	0.000324594	0.00050566	-15.8454	Down	3.94886e-126	2.17894e-125	-5.18103	Down	1.65377e-102	1.00996e-101	conserved hypothetical protein [Trichinella spiralis].	--
EFV47541.1	328	0	0	0	0	0	0	0	0	0	--	--	--	--	--	--	--	--	--	--	--	--	conserved hypothetical protein [Trichinella spiralis].	A7SUZ6_NEMVE Predicted protein (Fragment) OS=Nematostella vectensis GN=v1g133330 PE=4 SV=1
EFV47542.1	264	0	0	0	0	0	0	0	0	0	--	--	--	--	--	--	--	--	--	--	--	--	conserved hypothetical protein [Trichinella spiralis].	A8P366_BRUMA Putative uncharacterized protein OS=Brugia malayi GN=Bm1_15205 PE=4 SV=1
EFV47543.1	976	0	0	0	0	0	0	0	0	0	--	--	--	--	--	--	--	--	--	--	--	--	putative protein tag-76 [Trichinella spiralis].	TAG76_CAEEL Putative protein tag-76 OS=Caenorhabditis elegans GN=tag-76 PE=2 SV=2
EFV47544.1	843	6	0.4496	0.545258	9	0.2171	0.874505	28	0.2242	2.76969	0.681526	Up	0.376942	0.416935	-2.34489	Down	4.18718e-05	6.70255e-05	-1.66319	Down	0.00137579	0.00221649	eukaryotic translation initiation factor 2C 3 [Trichinellaspiralis].	A8WKF9_CAEBR Putative uncharacterized protein OS=Caenorhabditis briggsae GN=CBG24316 PE=4 SV=2
EFV47545.1	287	269	0.9721	71.8041	3	0.6132	0.856222	2	0.5122	0.581097	-6.38994	Down	2.91614e-72	1.68736e-71	6.94897	Up	0.000106326	0.000165189	0.559206	Up	0.704422	0.740556	conserved hypothetical protein [Trichinella spiralis].	--
EFV47546.1	522	0	0	0	0	0	0	0	0	0	--	--	--	--	--	--	--	--	--	--	--	--	putative optineurin [Trichinella spiralis].	--
EFV47547.1	410	7	0.6195	1.30796	12	0.6122	2.39742	3	0.3732	0.610152	0.874171	Up	0.204176	0.239755	1.0999	Up	0.286052	0.317802	1.97424	Up	0.0234068	0.0335561	conserved hypothetical protein [Trichinella spiralis].	--
EFV47548.1	487	0	0	0	0	0	0	0	0	0	--	--	--	--	--	--	--	--	--	--	--	--	B9 domain-containing protein 1 [Trichinella spiralis].	B9D1_RAT B9 domain-containing protein 1 OS=Rattus norvegicus GN=B9d1 PE=2 SV=1
EFV47549.1	1213	95	0.4122	5.99986	50	0.3232	3.37642	174	0.2325	11.9616	-0.829436	Down	0.000804714	0.00121331	-0.995585	Down	3.10448e-08	5.96403e-08	-1.82484	Down	6.12964e-18	2.27231e-17	tetraspanin family protein [Trichinella spiralis].	A8QBY7_BRUMA Tetraspanin family protein OS=Brugia malayi GN=Bm1_48975 PE=4 SV=1
EFV47550.1	141	0	0	0	0	0	0	0	0	0	--	--	--	--	--	--	--	--	--	--	--	--	conserved hypothetical protein [Trichinella spiralis].	--
EFV47551.1	945	198	0.2825	16.0514	77	0.2751	6.67431	45	0.2762	3.97083	-1.26601	Down	6.87224e-12	1.60725e-11	2.01501	Up	0	0	0.749177	Up	0.0050881	0.00780856	sodium/potassium-transporting ATPase subunit alpha [Trichinellaspiralis].	B7P9E4_IXOSC Na+/K+ ATPase, alpha subunit, putative (Fragment) OS=Ixodes scapularis GN=IscW_ISCW002538 PE=3 SV=1
EFV47552.1	396	0	0	0	0	0	0	0	0	0	--	--	--	--	--	--	--	--	--	--	--	--	conserved hypothetical protein [Trichinella spiralis].	--
EFV47553.1	732	1253	0.9986	131.135	616	0.9973	68.9314	296	0.9904	33.7195	-0.927821	Down	3.19718e-41	1.5708e-40	1.95922	Up	2.66454e-13	6.75372e-13	1.03158	Up	1.56763e-13	4.95629e-13	conserved hypothetical protein [Trichinella spiralis].	--
EFV47554.1	337	0	0	0	0	0	0	91	0.6914	22.5171	--	--	--	--	-14.4582	Down	7.48184e-30	2.61806e-29	-14.4587	Down	1.77021e-28	7.39265e-28	putative flagellar hook-length control protein [Trichinellaspiralis].	--
EFV47555.1	2389	22	0.4131	0.705481	4	0.0984	0.137148	8	0.2097	0.279238	-2.36287	Down	0.00058527	0.000894321	1.33693	Up	0.0203694	0.0265823	-1.02576	Down	0.253068	0.30333	acetylcholine receptor subunit alpha-type acr-16 [Trichinellaspiralis].	ACH1_CAEEL Acetylcholine receptor subunit alpha-type acr-16 OS=Caenorhabditis elegans GN=acr-16 PE=2 SV=1
EFV47556.1	608	0	0	0	0	0	0	0	0	0	--	--	--	--	--	--	--	--	--	--	--	--	eukaryotic translation initiation factor 2C 3 [Trichinellaspiralis].	TAG76_CAEEL Putative protein tag-76 OS=Caenorhabditis elegans GN=tag-76 PE=2 SV=2
EFV47557.1	282	0	0	0	0	0	0	0	0	0	--	--	--	--	--	--	--	--	--	--	--	--	hypothetical protein Tsp_14680 [Trichinella spiralis].	--
EFV47558.1	1170	4	0.2085	0.26191	0	0	0	5	0.2342	0.356356	-8.03293	Down	0.0736776	0.0919507	-0.444425	Down	0.651926	0.678698	-8.47718	Down	0.0296132	0.041925	putative glycosyltransferase [Trichinella spiralis].	--
EFV47559.1	393	0	0	0	0	0	0	0	0	0	--	--	--	--	--	--	--	--	--	--	--	--	Pre-mRNA-processing-splicing factor 8 [Trichinella spiralis].	PRP8_HUMAN Pre-mRNA-processing-splicing factor 8 OS=Homo sapiens GN=PRPF8 PE=1 SV=2
EFV47560.1	1114	142	0.254	9.76521	39	0.1086	2.86765	102	0.2262	7.63511	-1.76778	Down	1.12801e-13	3.66622e-13	0.354825	Up	0.0578102	0.0719603	-1.41278	Down	4.2094e-08	9.10838e-08	conserved hypothetical protein [Trichinella spiralis].	--
EFV47561.1	1449	26	0.5286	1.37462	100	0.2505	5.653	287	0.2484	16.5163	2.03998	Up	1.59503e-10	3.4843e-10	-3.58696	Down	5.17318e-62	2.23523e-61	-1.54681	Down	5.91094e-23	2.33714e-22	Rab5 binding superfamily [Trichinella spiralis].	Q8MQT4_TRISP Zinc-binding FYVE finger protein OS=Trichinella spiralis PE=2 SV=1
EFV47562.1	688	158	0.8794	17.5933	166	0.9462	19.7636	84	0.8605	10.181	0.167822	Up	0.29491	0.330557	0.788966	Up	3.6756e-05	5.94966e-05	0.956966	Up	3.74098e-07	7.74094e-07	putative anti-sigma factor [Trichinella spiralis].	--
EFV47563.1	1627	0	0	0	0	0	0	0	0	0	--	--	--	--	--	--	--	--	--	--	--	--	conserved hypothetical protein [Trichinella spiralis].	--
EFV47564.1	709	6	0.2454	0.648311	0	0	0	0	0	0	-9.34054	Down	0.0196724	0.0263528	9.33982	Up	0.0209	0.0270949	--	--	--	--	conserved hypothetical protein [Trichinella spiralis].	FAT1_HUMAN Protocadherin Fat 1 OS=Homo sapiens GN=FAT1 PE=1 SV=1
EFV47565.1	791	0	0	0	0	0	0	0	0	0	--	--	--	--	--	--	--	--	--	--	--	--	protein argonaute-2 [Trichinella spiralis].	TAG76_CAEEL Putative protein tag-76 OS=Caenorhabditis elegans GN=tag-76 PE=2 SV=2
EFV47566.1	635	0	0	0	0	0	0	1	0.1181	0.131319	--	--	--	--	-7.03638	Down	0.458472	0.494258	-7.03693	Down	0.491114	0.542866	leucine-rich repeat-containing protein 57 [Trichinella spiralis].	LRC57_HUMAN Leucine-rich repeat-containing protein 57 OS=Homo sapiens GN=LRRC57 PE=1 SV=1
EFV47567.1	819	0	0	0	13	0.6166	1.30019	2	0.1795	0.203632	10.3445	Up	7.581e-05	0.000124004	-7.66927	Down	0.21951	0.252778	2.67468	Up	0.00477514	0.00734437	Pao retrotransposon peptidase superfamily [Trichinella spiralis].	Q2MGA5_ANTMY Polyprotein OS=Antheraea mylitta PE=4 SV=1
EFV47568.1	586	0	0	0	0	0	0	0	0	0	--	--	--	--	--	--	--	--	--	--	--	--	conserved hypothetical protein [Trichinella spiralis].	--
EFV47569.1	1021	461	0.9892	34.5903	2	0.143	0.160454	9	0.43	0.735051	-7.75206	Down	1.69482e-128	1.1761e-127	5.5562	Up	1.97859e-06	3.48288e-06	-2.19568	Down	0.0357834	0.0500794	conserved hypothetical protein [Trichinella spiralis].	--
EFV47570.1	1144	0	0	0	0	0	0	0	0	0	--	--	--	--	--	--	--	--	--	--	--	--	conserved hypothetical protein [Trichinella spiralis].	--
EFV47571.1	892	58	0.6031	4.98129	76	0.6132	6.97904	60	0.5381	5.60902	0.48651	Up	0.0524248	0.0669545	-0.171407	Down	0.517466	0.55385	0.315281	Up	0.206536	0.255714	suppressor of hairless protein [Trichinella spiralis].	A8PYZ6_BRUMA DNA-binding protein LAG-1, putative OS=Brugia malayi GN=Bm1_40705 PE=4 SV=1
EFV47572.1	406	0	0	0	0	0	0	0	0	0	--	--	--	--	--	--	--	--	--	--	--	--	conserved hypothetical protein [Trichinella spiralis].	A7SUZ6_NEMVE Predicted protein (Fragment) OS=Nematostella vectensis GN=v1g133330 PE=4 SV=1
EFV47573.1	970	59	0.4505	4.65971	69	0.4371	5.82673	31	0.3423	2.66496	0.322445	Up	0.207304	0.24328	0.80595	Up	0.0106476	0.0142504	1.12857	Up	0.000186897	0.000322679	conserved hypothetical protein [Trichinella spiralis].	--
EFV47574.1	369	25	0.5772	5.1903	2	0.4011	0.443967	6	0.5474	1.35589	-3.54729	Down	6.69878e-06	1.18434e-05	1.9364	Up	0.00125528	0.00179953	-1.61072	Down	0.171041	0.214019	hypothetical protein Tsp_14663 [Trichinella spiralis].	--
EFV47575.1	950	8	0.2453	0.645127	6	0.0863	0.517339	0	0	0	-0.318474	Down	0.702104	0.728693	9.33271	Up	0.00567776	0.00776363	9.01496	Up	0.0166278	0.0242667	conserved hypothetical protein [Trichinella spiralis].	--
EFV47576.1	370	0	0	0	0	0	0	0	0	0	--	--	--	--	--	--	--	--	--	--	--	--	conserved hypothetical protein [Trichinella spiralis].	--
EFV47577.1	598	4	0.495	0.512433	14	0.4682	1.91767	0	0	0	1.90392	Up	0.0129765	0.0177079	9.00049	Up	0.0769328	0.0944631	10.9051	Up	6.97382e-05	0.000124508	hypothetical protein Tsp_14660 [Trichinella spiralis].	--
EFV47578.1	487	0	0	0	0	0	0	0	0	0	--	--	--	--	--	--	--	--	--	--	--	--	hypothetical protein Tsp_14658 [Trichinella spiralis].	--
EFV47579.1	468	0	0	0	0	0	0	0	0	0	--	--	--	--	--	--	--	--	--	--	--	--	conserved hypothetical protein [Trichinella spiralis].	--
EFV47580.1	537	0	0	0	18	0.5214	2.74565	8	0.527	1.24227	11.4229	Up	1.99843e-06	3.63745e-06	-10.2782	Down	0.00264424	0.00370647	1.14417	Up	0.0581104	0.0792339	conserved hypothetical protein [Trichinella spiralis].	--
EFV47581.1	624	5	0.3798	0.613853	142	0.9487	18.6402	39	0.8141	5.21171	4.92438	Up	3.25048e-05	5.48691e-05	-3.08597	Down	1.69402e-08	3.28887e-08	1.83859	Up	9.28146e-14	3.02284e-13	conserved hypothetical protein [Trichinella spiralis].	--
EFV47582.1	777	0	0	0	0	0	0	0	0	0	--	--	--	--	--	--	--	--	--	--	--	--	ribose 5-phosphate isomerase B [Trichinella spiralis].	--
EFV47583.1	1359	11	0.2347	0.620086	2	0.1089	0.120547	189	0.4032	11.5969	-2.36287	Down	0.0181283	0.0244468	-4.22531	Down	1.12598e-46	4.3998e-46	-6.588	Down	1.09371e-54	5.51458e-54	hypothetical protein Tsp_14653 [Trichinella spiralis].	--
EFV47584.1	437	0	0	0	0	0	0	0	0	0	--	--	--	--	--	--	--	--	--	--	--	--	putative YGGT family protein [Trichinella spiralis].	--
EFV47585.1	797	0	0	0	0	0	0	0	0	0	--	--	--	--	--	--	--	--	--	--	--	--	conserved hypothetical protein [Trichinella spiralis].	A8NNQ7_BRUMA Ubiquitin family protein OS=Brugia malayi GN=Bm1_06450 PE=4 SV=1
EFV47586.1	457	0	0	0	0	0	0	0	0	0	--	--	--	--	--	--	--	--	--	--	--	--	hypothetical protein Tsp_14649 [Trichinella spiralis].	--
EFV47587.1	918	27	0.5588	2.2532	43	0.3322	3.83683	2	0.1601	0.181672	0.767941	Up	0.0287668	0.0378708	3.63239	Up	0.000108889	0.000167502	4.40051	Up	0.000113497	0.000199316	hypothetical protein Tsp_14647 [Trichinella spiralis].	--
EFV47588.1	487	44	0.8665	6.92153	41	0.8419	6.89608	12	0.694	2.05472	-0.00531601	Down	0.99039	0.99083	1.75197	Up	5.23934e-05	8.36309e-05	1.74683	Up	6.88094e-05	0.000123032	alpha-amylase [Trichinella spiralis].	C3ZA01_BRAFL Putative uncharacterized protein (Fragment) OS=Branchiostoma floridae GN=BRAFLDRAFT_217690 PE=4 SV=1
EFV47589.1	1012	6	0.2372	0.454202	0	0	0	277	0.3399	22.8244	-8.82719	Down	0.0196724	0.0263475	-5.65128	Down	3.39214e-79	1.58647e-78	-14.4783	Down	3.4054e-85	1.96594e-84	conserved hypothetical protein [Trichinella spiralis].	--
EFV47590.1	1211	101	0.531	6.38934	150	0.4418	10.146	55	0.4063	3.78721	0.667171	Up	0.000287986	0.00044998	0.754355	Up	0.00153477	0.00218496	1.4217	Up	3.6439e-11	8.89312e-11	midasin [Trichinella spiralis].	MDN1_HUMAN Midasin OS=Homo sapiens GN=MDN1 PE=1 SV=2
EFV47591.1	1133	42	0.5499	2.83987	118	0.6778	8.53099	56	0.5728	4.12153	1.58689	Up	6.81218e-11	1.50588e-10	-0.537535	Down	0.0670808	0.0831035	1.04953	Up	3.85824e-06	7.54683e-06	hypothetical protein Tsp_14641 [Trichinella spiralis].	C3XZ99_BRAFL Putative uncharacterized protein OS=Branchiostoma floridae GN=BRAFLDRAFT_65844 PE=4 SV=1
EFV47592.1	1024	0	0	0	0	0	0	0	0	0	--	--	--	--	--	--	--	--	--	--	--	--	conserved hypothetical protein [Trichinella spiralis].	A7SE42_NEMVE Predicted protein OS=Nematostella vectensis GN=v1g210850 PE=4 SV=1
EFV47593.1	593	0	0	0	0	0	0	0	0	0	--	--	--	--	--	--	--	--	--	--	--	--	conserved hypothetical protein [Trichinella spiralis].	--
EFV47594.1	826	13	0.3717	1.20571	4	0.0908	0.396668	12	0.3378	1.21144	-1.60388	Down	0.043599	0.0562838	-0.00702	Down	0.98165	0.982447	-1.61072	Down	0.044975	0.0620874	RNA polymerase II transcriptional coactivator [Trichinellaspiralis].	C4R2C9_PICPG Putative uncharacterized protein OS=Pichia pastoris (strain GS115) GN=PAS_chr2-2_0261 PE=4 SV=1
EFV47595.1	902	255	0.8392	21.6577	228	0.7705	20.705	196	0.8248	18.1197	-0.0648998	Down	0.623348	0.654598	0.257146	Up	0.0604736	0.0752066	0.192424	Up	0.171116	0.213972	conserved hypothetical protein [Trichinella spiralis].	--
EFV47596.1	453	2	0.3267	0.338229	2	0.3267	0.361642	3	0.3311	0.552235	0.0965636	Up	0.93744	0.943937	-0.70746	Down	0.609662	0.638521	-0.610719	Down	0.670768	0.70803	protein transport protein Sec61 subunit alpha [Trichinellaspiralis].	SC61A_BOVVA Protein transport protein Sec61 subunit alpha OS=Bovichtus variegatus GN=sec61a PE=2 SV=3
EFV47597.1	911	33	0.5807	2.77507	9	0.3557	0.809229	13	0.2338	1.18994	-1.77791	Down	0.000391866	0.000606194	1.22146	Up	0.00755482	0.0102129	-0.556271	Down	0.380962	0.434764	tetraspanin-33 [Trichinella spiralis].	B0X303_CULQU Tetraspanin OS=Culex quinquefasciatus GN=CpipJ_CPIJ013692 PE=4 SV=1
EFV47598.1	504	0	0	0	0	0	0	0	0	0	--	--	--	--	--	--	--	--	--	--	--	--	conserved hypothetical protein [Trichinella spiralis].	--
EFV47599.1	600	0	0	0	0	0	0	0	0	0	--	--	--	--	--	--	--	--	--	--	--	--	conserved hypothetical protein [Trichinella spiralis].	--
EFV47600.1	371	5	0.5714	1.03246	39	0.8167	8.61069	17	0.7844	3.82099	3.06004	Up	3.25284e-05	5.48062e-05	-1.88803	Down	0.00584854	0.00796423	1.17218	Up	0.00396552	0.00614462	conserved hypothetical protein [Trichinella spiralis].	--
EFV47601.1	312	1249	0.7724	306.681	1970	0.7532	517.2	4469	0.7724	1194.42	0.753986	Up	2.7962e-12	6.92566e-12	-1.96168	Down	0	0	-1.20751	Down	2.48714e-228	1.85019e-227	conserved hypothetical protein [Trichinella spiralis].	--
EFV47602.1	350	14	0.8514	3.06435	4	0.4571	0.936136	4	0.4286	0.952999	-1.71079	Down	0.0279904	0.0369134	1.68486	Up	0.030902	0.0395624	-0.025756	Down	0.977992	0.989598	conserved hypothetical protein [Trichinella spiralis].	B0VZ50_CULQU Putative uncharacterized protein OS=Culex quinquefasciatus GN=CpipJ_CPIJ000053 PE=4 SV=1
EFV47603.1	559	202	0.9982	27.6833	59	0.8301	8.64545	95	0.9767	14.1714	-1.679	Down	1.20905e-17	4.65001e-17	0.958699	Up	3.92324e-08	7.51142e-08	-0.712969	Down	0.00257758	0.00406936	conserved hypothetical protein [Trichinella spiralis].	--
EFV47604.1	780	12	0.3462	1.1786	0	0	0	2	0.1885	0.213814	-10.2029	Down	0.000374476	0.000579691	2.46247	Up	0.0118745	0.0157526	-7.74021	Down	0.243364	0.292622	GMP synthase [Trichinella spiralis].	Q4T8X4_TETNG Chromosome undetermined SCAF7707, whole genome shotgun sequence OS=Tetraodon nigroviridis GN=GSTENG00005031001 PE=4 SV=1
EFV47605.1	622	0	0	0	0	0	0	2	0.2363	0.268127	--	--	--	--	-8.06622	Down	0.21951	0.253553	-8.06677	Down	0.243364	0.295076	conserved hypothetical protein [Trichinella spiralis].	Q27074_TRISP Antigen targeted by protective antibodies OS=Trichinella spiralis PE=2 SV=1
EFV47606.1	1505	0	0	0	0	0	0	0	0	0	--	--	--	--	--	--	--	--	--	--	--	--	conserved hypothetical protein [Trichinella spiralis].	B0WBY9_CULQU FAM38A OS=Culex quinquefasciatus GN=CpipJ_CPIJ004210 PE=4 SV=1
EFV47607.1	776	0	0	0	0	0	0	0	0	0	--	--	--	--	--	--	--	--	--	--	--	--	homeotic protein regulator [Trichinella spiralis].	Q1MTE3_DANRE SWI/SNF related, matrix associated, actin dependent regulator of chromatin, subfamily a, member 2 OS=Danio rerio GN=smarca2 PE=2 SV=1
EFV47608.1	904	33	0.4535	2.79656	37	0.2965	3.35259	75	0.3418	6.9182	0.261623	Up	0.44893	0.489389	-1.30692	Down	6.44086e-06	1.10272e-05	-1.04512	Down	0.00021447	0.000368847	WD domain, G-beta repeat-containing domain protein [Trichinellaspiralis].	GBLP_RAT Guanine nucleotide-binding protein subunit beta-2-like 1 OS=Rattus norvegicus GN=Gnb2l1 PE=1 SV=3
EFV47609.1	607	0	0	0	0	0	0	0	0	0	--	--	--	--	--	--	--	--	--	--	--	--	putative immunoglobulin I-set domain protein [Trichinellaspiralis].	A8X5T7_CAEBR CBR-IGCM-1 protein OS=Caenorhabditis briggsae GN=Cbr-igcm-1 PE=4 SV=2
EFV47610.1	400	0	0	0	2	0.37	0.40956	0	0	0	8.67793	Up	0.22574	0.26207	--	--	--	--	8.67793	Up	0.256754	0.304946	putative ATP-dependent Clp protease proteolytic subunit[Trichinella spiralis].	--
EFV47611.1	554	5	0.3574	0.691415	1	0.1318	0.147855	0	0	0	-2.22536	Down	0.148432	0.177224	9.43268	Up	0.0400986	0.0507519	7.20804	Up	0.508966	0.554989	putative anti-sigma factor [Trichinella spiralis].	--
EFV47612.1	586	0	0	0	0	0	0	0	0	0	--	--	--	--	--	--	--	--	--	--	--	--	conserved hypothetical protein [Trichinella spiralis].	--
EFV47613.1	393	0	0	0	0	0	0	0	0	0	--	--	--	--	--	--	--	--	--	--	--	--	conserved hypothetical protein [Trichinella spiralis].	--
EFV47614.1	321	0	0	0	0	0	0	0	0	0	--	--	--	--	--	--	--	--	--	--	--	--	conserved hypothetical protein [Trichinella spiralis].	--
EFV47615.1	702	120	0.3533	13.0955	166	0.1439	19.3695	55	0.2493	6.5332	0.564712	Up	0.00101335	0.0015162	1.00303	Up	1.08642e-05	1.82886e-05	1.56792	Up	2.0206e-14	6.98986e-14	conserved hypothetical protein [Trichinella spiralis].	--
EFV47616.1	417	273	0.5492	50.154	746	0.5516	146.538	409	0.554	81.7877	1.54684	Up	2.28262e-13	7.02997e-13	-0.705697	Down	2.49118e-10	5.14275e-10	0.841319	Up	2.08056e-13	6.46427e-13	conserved hypothetical protein [Trichinella spiralis].	--
EFV47617.1	826	172	0.753	15.9524	37	0.7772	3.66918	31	0.707	3.12955	-2.12025	Down	2.75204e-20	1.09943e-19	2.34957	Up	9.62786e-13	2.27694e-12	0.229501	Up	0.5173	0.563061	conserved hypothetical protein [Trichinella spiralis].	--
EFV47618.1	391	0	0	0	0	0	0	3	0.5013	0.639801	--	--	--	--	-9.32093	Down	0.105098	0.126921	-9.32148	Down	0.120596	0.155582	conserved hypothetical protein [Trichinella spiralis].	A7SUZ6_NEMVE Predicted protein (Fragment) OS=Nematostella vectensis GN=v1g133330 PE=4 SV=1
EFV47619.1	957	262	0.976	20.9734	77	0.9248	6.59062	13	0.581	1.13274	-1.67007	Down	2.7543e-22	1.12563e-21	4.21049	Up	1.48383e-07	2.76978e-07	2.54059	Up	2.31822e-07	4.84517e-07	conserved hypothetical protein [Trichinella spiralis].	--
EFV47620.1	742	0	0	0	0	0	0	0	0	0	--	--	--	--	--	--	--	--	--	--	--	--	conserved hypothetical protein [Trichinella spiralis].	--
EFV47621.1	474	0	0	0	0	0	0	0	0	0	--	--	--	--	--	--	--	--	--	--	--	--	hypothetical protein Tsp_14608 [Trichinella spiralis].	--
EFV47622.1	588	0	0	0	0	0	0	0	0	0	--	--	--	--	--	--	--	--	--	--	--	--	conserved hypothetical protein [Trichinella spiralis].	--
EFV47623.1	772	0	0	0	0	0	0	0	0	0	--	--	--	--	--	--	--	--	--	--	--	--	hypothetical protein Tsp_14604 [Trichinella spiralis].	--
EFV47624.1	811	29	0.6239	2.7394	59	0.5302	5.95907	80	0.5734	8.22564	1.12123	Up	0.000428148	0.000661185	-1.58644	Down	6.9728e-08	1.32084e-07	-0.465041	Down	0.0597376	0.0813858	hypothetical protein Tsp_14603 [Trichinella spiralis].	--
EFV47625.1	694	2	0.2133	0.220775	0	0	0	0	0	0	-7.78643	Down	0.27594	0.31422	7.7857	Up	0.28319	0.319012	--	--	--	--	2-oxoglutarate dehydrogenase, E1 component [Trichinella spiralis].	ODO1_CAEEL 2-oxoglutarate dehydrogenase E1 component, mitochondrial OS=Caenorhabditis elegans GN=T22B11.5 PE=1 SV=2
EFV47626.1	306	0	0	0	0	0	0	0	0	0	--	--	--	--	--	--	--	--	--	--	--	--	conserved hypothetical protein [Trichinella spiralis].	--
EFV47627.1	688	0	0	0	0	0	0	0	0	0	--	--	--	--	--	--	--	--	--	--	--	--	hypothetical protein Tsp_14600 [Trichinella spiralis].	--
EFV47628.1	494	0	0	0	0	0	0	0	0	0	--	--	--	--	--	--	--	--	--	--	--	--	50S ribosomal protein L25 [Trichinella spiralis].	--
EFV47629.1	603	14	0.4992	1.77865	24	0.4643	3.26018	14	0.471	1.93603	0.874171	Up	0.0693742	0.0871759	-0.122497	Down	0.81765	0.835956	0.751852	Up	0.120932	0.155292	ATP synthase F1, delta subunit [Trichinella spiralis].	ATPO_DROME ATP synthase subunit O, mitochondrial OS=Drosophila melanogaster GN=Oscp PE=2 SV=2
EFV47630.1	391	0	0	0	0	0	0	0	0	0	--	--	--	--	--	--	--	--	--	--	--	--	conserved hypothetical protein [Trichinella spiralis].	A7SUZ6_NEMVE Predicted protein (Fragment) OS=Nematostella vectensis GN=v1g133330 PE=4 SV=1
EFV47631.1	475	0	0	0	0	0	0	0	0	0	--	--	--	--	--	--	--	--	--	--	--	--	hypothetical protein Tsp_14595 [Trichinella spiralis].	--
EFV47632.1	435	0	0	0	0	0	0	0	0	0	--	--	--	--	--	--	--	--	--	--	--	--	hypothetical protein Tsp_14594 [Trichinella spiralis].	--
EFV47633.1	339	0	0	0	0	0	0	0	0	0	--	--	--	--	--	--	--	--	--	--	--	--	ornithine aminotransferase [Trichinella spiralis].	OAT_CAEEL Probable ornithine aminotransferase, mitochondrial OS=Caenorhabditis elegans GN=C16A3.10 PE=2 SV=3
EFV47634.1	471	0	0	0	0	0	0	0	0	0	--	--	--	--	--	--	--	--	--	--	--	--	ornithine aminotransferase [Trichinella spiralis].	OAT_HUMAN Ornithine aminotransferase, mitochondrial OS=Homo sapiens GN=OAT PE=1 SV=1
EFV47635.1	1612	129	0.781	6.1306	198	0.6321	10.0611	837	0.7215	43.2973	0.714693	Up	9.52044e-06	1.66577e-05	-2.82035	Down	2.28902e-141	1.31439e-140	-2.10548	Down	1.10207e-96	6.6239e-96	peroxisomal 3,2-trans-enoyl-CoA isomerase [Trichinella spiralis].	C3ZB52_BRAFL Putative uncharacterized protein OS=Branchiostoma floridae GN=BRAFLDRAFT_57395 PE=4 SV=1
EFV47636.1	1130	2	0.131	0.135591	4	0.146	0.289954	6	0.2204	0.442765	1.09656	Up	0.400216	0.440622	-1.70746	Down	0.14135	0.168317	-0.610719	Down	0.528858	0.574232	monooxygenase [Trichinella spiralis].	--
EFV47637.1	324	0	0	0	0	0	0	0	0	0	--	--	--	--	--	--	--	--	--	--	--	--	conserved hypothetical protein [Trichinella spiralis].	--
EFV47638.1	501	0	0	0	0	0	0	0	0	0	--	--	--	--	--	--	--	--	--	--	--	--	phosphofurin acidic cluster sorting protein 1 [Trichinellaspiralis].	PACS2_HUMAN Phosphofurin acidic cluster sorting protein 2 OS=Homo sapiens GN=PACS2 PE=1 SV=3
EFV47639.1	975	4	0.1928	0.314293	15	0.3631	1.26018	8	0.3374	0.684204	2.00345	Up	0.00774526	0.0108061	-1.1225	Down	0.205746	0.23949	0.881135	Up	0.164512	0.20647	KRAB-A domain-containing protein 2 [Trichinella spiralis].	KRBA2_HUMAN KRAB-A domain-containing protein 2 OS=Homo sapiens GN=KRBA2 PE=1 SV=1
EFV47640.1	922	0	0	0	0	0	0	296	0.4599	26.7708	--	--	--	--	-14.7078	Down	2.00876e-95	1.00054e-94	-14.7084	Down	5.47788e-91	3.22967e-90	conserved hypothetical protein [Trichinella spiralis].	Q27074_TRISP Antigen targeted by protective antibodies OS=Trichinella spiralis PE=2 SV=1
EFV47641.1	1020	0	0	0	0	0	0	0	0	0	--	--	--	--	--	--	--	--	--	--	--	--	zinc finger protein [Trichinella spiralis].	A9X5H4_AEDAE Transposase OS=Aedes aegypti PE=4 SV=1
EFV47642.1	378	0	0	0	0	0	0	0	0	0	--	--	--	--	--	--	--	--	--	--	--	--	putative transcription factor 12 [Trichinella spiralis].	--
EFV47643.1	655	7	0.3649	0.81872	6	0.4092	0.750338	1	0.1145	0.127309	-0.125829	Down	0.89004	0.905795	2.68486	Up	0.0531834	0.0664572	2.55921	Up	0.0748606	0.0991359	hypothetical protein Tsp_14583 [Trichinella spiralis].	--
EFV47644.1	515	0	0	0	0	0	0	0	0	0	--	--	--	--	--	--	--	--	--	--	--	--	hypothetical protein Tsp_14582 [Trichinella spiralis].	--
EFV47645.1	746	0	0	0	0	0	0	0	0	0	--	--	--	--	--	--	--	--	--	--	--	--	conserved hypothetical protein [Trichinella spiralis].	--
EFV47646.1	813	6	0.2903	0.565379	3	0.107	0.302258	10	0.2645	1.02568	-0.903436	Down	0.401366	0.441205	-0.859463	Down	0.251616	0.286202	-1.76272	Down	0.053143	0.0728491	conserved hypothetical protein [Trichinella spiralis].	--
EFV47647.1	567	0	0	0	0	0	0	0	0	0	--	--	--	--	--	--	--	--	--	--	--	--	putative ATP synthase F1, delta subunit [Trichinella spiralis].	--
EFV47648.1	607	20	0.715	2.52418	21	0.7364	2.83386	6	0.4629	0.824258	0.166953	Up	0.709774	0.735862	1.61447	Up	0.0112571	0.0150128	1.7816	Up	0.0043241	0.00667535	WD repeat-containing protein 47 [Trichinella spiralis].	A8QCS7_BRUMA Putative uncharacterized protein OS=Brugia malayi GN=Bm1_49965 PE=4 SV=1
EFV47649.1	1277	72	0.3336	4.31937	46	0.2976	2.95063	212	0.2984	13.8435	-0.549799	Down	0.0426382	0.0551172	-1.68049	Down	4.44816e-20	1.41954e-19	-2.23011	Down	1.61688e-27	6.68516e-27	hypothetical protein Tsp_14575 [Trichinella spiralis].	--
EFV47650.1	1168	7	0.3904	0.459128	3	0.1909	0.21039	4	0.2543	0.285573	-1.12583	Down	0.272606	0.31129	0.684858	Up	0.474928	0.510254	-0.440794	Down	0.707082	0.741477	hypothetical protein Tsp_14574 [Trichinella spiralis].	--
EFV47651.1	407	0	0	0	0	0	0	0	0	0	--	--	--	--	--	--	--	--	--	--	--	--	conserved hypothetical protein [Trichinella spiralis].	--
EFV47652.1	479	0	0	0	0	0	0	0	0	0	--	--	--	--	--	--	--	--	--	--	--	--	conserved hypothetical protein [Trichinella spiralis].	--
EFV47653.1	451	6	0.4568	1.01919	4	0.3614	0.726492	10	0.6386	1.84894	-0.488399	Down	0.62671	0.657005	-0.859463	Down	0.251616	0.286274	-1.34768	Down	0.110504	0.143593	multifunctional CCA protein [Trichinella spiralis].	--
EFV47654.1	417	0	0	0	0	0	0	0	0	0	--	--	--	--	--	--	--	--	--	--	--	--	hypothetical protein Tsp_14570 [Trichinella spiralis].	--
EFV47655.1	748	107	0.5682	10.9587	33	0.6257	3.61376	23	0.4733	2.56405	-1.60051	Down	1.97398e-09	4.13431e-09	2.09541	Up	1.75653e-10	3.63667e-10	0.495076	Up	0.208226	0.257615	hypothetical protein Tsp_14569 [Trichinella spiralis].	--
EFV47656.1	253	0	0	0	0	0	0	0	0	0	--	--	--	--	--	--	--	--	--	--	--	--	conserved hypothetical protein [Trichinella spiralis].	A3LSK2_PICST Predicted protein OS=Pichia stipitis GN=PICST_31083 PE=4 SV=2
EFV47657.1	585	4	0.453	0.523821	5	0.2855	0.700102	458	0.9726	65.2845	0.418492	Up	0.673128	0.70218	-6.9617	Down	4.30324e-139	2.45954e-138	-6.54303	Down	1.26984e-130	8.31616e-130	conserved hypothetical protein [Trichinella spiralis].	--
EFV47658.1	1082	0	0	0	0	0	0	0	0	0	--	--	--	--	--	--	--	--	--	--	--	--	putative general transcription factor II-I repeat domain-containingprotein 2 [Trichinella spiralis].	B2RPU8_MOUSE SCAN domain containing 3 OS=Mus musculus GN=2410018M08Rik PE=2 SV=1
EFV47659.1	152	0	0	0	0	0	0	0	0	0	--	--	--	--	--	--	--	--	--	--	--	--	conserved hypothetical protein [Trichinella spiralis].	--
EFV47660.1	655	56	0.2809	6.54976	11	0.2656	1.37562	4	0.229	0.509236	-2.25136	Down	5.8108e-08	1.14362e-07	3.68486	Up	3.85894e-05	6.2234e-05	1.43368	Up	0.082995	0.10945	conserved hypothetical protein [Trichinella spiralis].	--
EFV47661.1	733	0	0	0	0	0	0	0	0	0	--	--	--	--	--	--	--	--	--	--	--	--	hypothetical protein Tsp_14562 [Trichinella spiralis].	--
EFV47662.1	567	0	0	0	0	0	0	2	0.2593	0.294136	--	--	--	--	-8.19979	Down	0.21951	0.254463	-8.20034	Down	0.243364	0.296481	hypothetical protein Tsp_14561 [Trichinella spiralis].	--
EFV47663.1	1034	0	0	0	0	0	0	0	0	0	--	--	--	--	--	--	--	--	--	--	--	--	Pre-mRNA-splicing ATP-dependent RNA helicase PRP28 [Trichinellaspiralis].	B4KK23_DROMO GI14145 OS=Drosophila mojavensis GN=GI14145 PE=3 SV=1
EFV47664.1	543	0	0	0	0	0	0	0	0	0	--	--	--	--	--	--	--	--	--	--	--	--	conserved hypothetical protein [Trichinella spiralis].	B3SDF3_TRIAD Putative uncharacterized protein OS=Trichoplax adhaerens GN=TRIADDRAFT_51202 PE=4 SV=1
EFV47665.1	335	0	0	0	0	0	0	0	0	0	--	--	--	--	--	--	--	--	--	--	--	--	putative coenzyme F420-dependent N5,N10-methylenetetrahydromethanopterin reductase [Trichinella spiralis].	--
EFV47666.1	1179	116	0.6904	7.53742	63	0.4945	4.37697	46	0.4707	3.25345	-0.784137	Down	0.000412302	0.000637078	1.21192	Up	4.7255e-07	8.61451e-07	0.427962	Up	0.126201	0.161653	conserved hypothetical protein [Trichinella spiralis].	B7PEA4_IXOSC Putative uncharacterized protein (Fragment) OS=Ixodes scapularis GN=IscW_ISCW004091 PE=4 SV=1
EFV47667.1	904	2	0.1084	0.169488	0	0	0	0	0	0	-7.40504	Down	0.27594	0.311126	7.40432	Up	0.28319	0.31615	--	--	--	--	hypothetical protein Tsp_14556 [Trichinella spiralis].	--
EFV47668.1	935	10	0.261	0.819345	0	0	0	6	0.2096	0.535106	-9.67833	Down	0.0014025	0.00207344	0.614468	Up	0.427898	0.46518	-9.06368	Down	0.0146745	0.0215603	hypothetical protein Tsp_14555 [Trichinella spiralis].	--
EFV47669.1	416	0	0	0	0	0	0	0	0	0	--	--	--	--	--	--	--	--	--	--	--	--	conserved hypothetical protein [Trichinella spiralis].	--
EFV47670.1	371	156	0.9569	32.2129	450	0.9865	99.3541	118	0.9838	26.5221	1.62494	Up	1.14353e-13	3.71578e-13	0.280262	Up	0.111527	0.133969	1.90538	Up	0	0	phage/colicin/tellurite resistance cluster TerY protein[Trichinella spiralis].	--
EFV47671.1	373	0	0	0	0	0	0	0	0	0	--	--	--	--	--	--	--	--	--	--	--	--	hypothetical protein Tsp_14552 [Trichinella spiralis].	--
EFV47672.1	473	2	0.3129	0.323927	8	0.3383	1.3854	2	0.3108	0.35259	2.09656	Up	0.0509264	0.0651763	-0.122497	Down	0.920438	0.930107	1.97424	Up	0.0699748	0.0932226	dachshund protein [Trichinella spiralis].	B4MZS4_DROWI GK24323 OS=Drosophila willistoni GN=GK24323 PE=4 SV=1
EFV47673.1	400	0	0	0	0	0	0	12	0.72	2.50162	--	--	--	--	-11.2881	Down	0.000138952	0.000211468	-11.2886	Down	0.00021728	0.000373149	hypothetical protein Tsp_14550 [Trichinella spiralis].	--
EFV47674.1	745	0	0	0	0	0	0	0	0	0	--	--	--	--	--	--	--	--	--	--	--	--	protein argonaute-2 [Trichinella spiralis].	TAG76_CAEEL Putative protein tag-76 OS=Caenorhabditis elegans GN=tag-76 PE=2 SV=2
EFV47675.1	360	0	0	0	0	0	0	0	0	0	--	--	--	--	--	--	--	--	--	--	--	--	conserved hypothetical protein [Trichinella spiralis].	--
EFV47676.1	312	0	0	0	0	0	0	0	0	0	--	--	--	--	--	--	--	--	--	--	--	--	conserved hypothetical protein [Trichinella spiralis].	--
EFV47677.1	730	2	0.2027	0.209887	4	0.2082	0.448833	0	0	0	1.09656	Up	0.400216	0.441162	7.71274	Up	0.28319	0.318377	8.81003	Up	0.0653396	0.0878659	conserved hypothetical protein [Trichinella spiralis].	--
EFV47678.1	903	304	0.5615	25.7908	2	0.1639	0.181422	0	0	0	-7.15136	Down	7.74314e-84	4.72741e-83	14.6538	Up	2.22044e-16	6.7313e-16	7.5032	Up	0.256754	0.304456	deoxyribonuclease II superfamily protein [Trichinella spiralis].	Q32VV1_TRISP Newborn larvae-specific DNase II-5 OS=Trichinella spiralis PE=2 SV=1
EFV47679.1	1243	0	0	0	0	0	0	0	0	0	--	--	--	--	--	--	--	--	--	--	--	--	conserved hypothetical protein [Trichinella spiralis].	A8PJW4_BRUMA Pao retrotransposon peptidase family protein OS=Brugia malayi GN=Bm1_28545 PE=4 SV=1
EFV47680.1	231	0	0	0	0	0	0	0	0	0	--	--	--	--	--	--	--	--	--	--	--	--	GIY-YIG domain-containing protein 1 [Trichinella spiralis].	SLX1_DROMO Structure-specific endonuclease subunit SLX1 homolog OS=Drosophila mojavensis GN=GI23768 PE=3 SV=1
EFV47681.1	691	254	0.6787	28.1601	291	0.6744	34.4955	287	0.6773	34.6341	0.292754	Up	0.0179839	0.0242811	-0.298719	Down	0.0161159	0.0211782	-0.00578759	Down	0.961184	0.977275	conserved hypothetical protein [Trichinella spiralis].	--
EFV47682.1	391	0	0	0	0	0	0	0	0	0	--	--	--	--	--	--	--	--	--	--	--	--	conserved hypothetical protein [Trichinella spiralis].	A7SUZ6_NEMVE Predicted protein (Fragment) OS=Nematostella vectensis GN=v1g133330 PE=4 SV=1
EFV47683.1	352	0	0	0	0	0	0	0	0	0	--	--	--	--	--	--	--	--	--	--	--	--	conserved hypothetical protein [Trichinella spiralis].	--
EFV47684.1	440	0	0	0	0	0	0	0	0	0	--	--	--	--	--	--	--	--	--	--	--	--	putative chitin binding Peritrophin-A domain protein [Trichinellaspiralis].	Q6VAP0_TRINI Peritrophic membrane chitin binding protein 1 OS=Trichoplusia ni GN=CBP1 PE=2 SV=1
EFV47685.1	1419	104	0.7752	5.61474	10	0.2988	0.577251	5	0.2206	0.293825	-3.28195	Down	8.98186e-20	3.55668e-19	4.25601	Up	2.22332e-05	3.65691e-05	0.974244	Up	0.223522	0.275004	hypothetical protein Tsp_14538 [Trichinella spiralis].	--
EFV47686.1	1104	0	0	0	0	0	0	0	0	0	--	--	--	--	--	--	--	--	--	--	--	--	conserved hypothetical protein [Trichinella spiralis].	CE192_HUMAN Centrosomal protein of 192 kDa OS=Homo sapiens GN=CEP192 PE=1 SV=2
EFV47687.1	504	0	0	0	0	0	0	0	0	0	--	--	--	--	--	--	--	--	--	--	--	--	conserved hypothetical protein [Trichinella spiralis].	--
EFV47688.1	396	2	0.3737	0.386913	0	0	0	6	0.6944	1.26345	-8.59587	Down	0.27594	0.311386	-1.70746	Down	0.14135	0.168243	-10.3031	Down	0.0146745	0.0215317	conserved hypothetical protein [Trichinella spiralis].	OXA1L_BOVIN Mitochondrial inner membrane protein OXA1L OS=Bos taurus GN=OXA1L PE=2 SV=1
EFV47689.1	317	0	0	0	0	0	0	0	0	0	--	--	--	--	--	--	--	--	--	--	--	--	hypothetical protein Tsp_14534 [Trichinella spiralis].	--
EFV47690.1	628	0	0	0	0	0	0	0	0	0	--	--	--	--	--	--	--	--	--	--	--	--	conserved hypothetical protein [Trichinella spiralis].	--
EFV47691.1	471	6	0.3461	0.975908	11	0.4968	1.91302	7	0.4013	1.2393	0.971033	Up	0.185707	0.219115	-0.34489	Down	0.669166	0.695258	0.626321	Up	0.380248	0.434173	conserved hypothetical protein [Trichinella spiralis].	--
EFV47692.1	889	8	0.3757	0.689393	17	0.3015	1.56637	2	0.1654	0.187598	1.18403	Up	0.0514206	0.065759	1.8775	Up	0.0888192	0.108089	3.06171	Up	0.000578234	0.000961988	acetyl-CoA acetyltransferase [Trichinella spiralis].	THIL_MACFA Acetyl-CoA acetyltransferase, mitochondrial OS=Macaca fascicularis GN=ACAT1 PE=2 SV=1
EFV47693.1	432	0	0	0	0	0	0	0	0	0	--	--	--	--	--	--	--	--	--	--	--	--	putative MATE efflux family protein [Trichinella spiralis].	--
EFV47694.1	720	2	0.2056	0.212802	0	0	0	2	0.2042	0.231632	-7.73337	Down	0.27594	0.3143	-0.122497	Down	0.920438	0.930246	-7.85569	Down	0.243364	0.296726	mediator of RNA polymerase II transcription subunit 10 [Trichinellaspiralis].	A8QHA3_BRUMA SD24044p, putative (Fragment) OS=Brugia malayi GN=Bm1_56650 PE=4 SV=1
EFV47695.1	326	0	0	0	0	0	0	0	0	0	--	--	--	--	--	--	--	--	--	--	--	--	conserved hypothetical protein [Trichinella spiralis].	--
EFV47696.1	634	0	0	0	0	0	0	0	0	0	--	--	--	--	--	--	--	--	--	--	--	--	conserved hypothetical protein [Trichinella spiralis].	--
EFV47697.1	537	18	0.4004	2.56789	0	0	0	11	0.3464	1.70812	-11.3264	Down	7.12838e-06	1.25389e-05	0.587996	Up	0.295116	0.327523	-10.7382	Down	0.000438472	0.00073703	putative interleukin-4 [Trichinella spiralis].	--
EFV47698.1	210	0	0	0	0	0	0	0	0	0	--	--	--	--	--	--	--	--	--	--	--	--	pinin [Trichinella spiralis].	--
EFV47699.1	525	16	0.6343	2.33474	7	0.3943	1.09216	7	0.4705	1.11183	-1.09608	Down	0.0911694	0.112297	1.07015	Up	0.0998906	0.120836	-0.025756	Down	0.97195	0.985885	conserved hypothetical protein [Trichinella spiralis].	--
EFV47700.1	1421	3	0.0549	0.161736	1	0.0514	0.0576439	8	0.0654	0.469458	-1.4884	Down	0.418136	0.457963	-1.53753	Down	0.109148	0.131308	-3.02576	Down	0.0199588	0.0288056	conserved hypothetical protein [Trichinella spiralis].	--
EFV47701.1	1062	24	0.5056	1.73127	45	0.6488	3.47084	14	0.5122	1.09927	1.00345	Up	0.00502556	0.00712715	0.65511	Up	0.179735	0.210513	1.65874	Up	5.65826e-05	0.000101772	patched-related protein 9 [Trichinella spiralis].	P91346_CAEEL Patched related family protein 10 OS=Caenorhabditis elegans GN=ptr-10 PE=2 SV=3
EFV47702.1	782	0	0	0	0	0	0	0	0	0	--	--	--	--	--	--	--	--	--	--	--	--	conserved hypothetical protein [Trichinella spiralis].	--
EFV47703.1	1552	0	0	0	0	0	0	0	0	0	--	--	--	--	--	--	--	--	--	--	--	--	putative general transcription factor 3C polypeptide 1 [Trichinellaspiralis].	A8QC32_BRUMA Putative uncharacterized protein OS=Brugia malayi GN=Bm1_49115 PE=4 SV=1
EFV47704.1	1747	107	0.1603	4.69212	83	0.1471	3.89164	27	0.142	1.28876	-0.269864	Down	0.202024	0.237331	1.86408	Up	4.3916e-11	9.28066e-11	1.5944	Up	9.11962e-08	1.94235e-07	regulator of V-ATPase in vacuolar membrane protein 1 [Trichinellaspiralis].	Q93785_CAEEL Protein F54E4.1a, partially confirmed by transcript evidence OS=Caenorhabditis elegans GN=rbc-1 PE=2 SV=2
EFV47705.1	661	0	0	0	0	0	0	0	0	0	--	--	--	--	--	--	--	--	--	--	--	--	protein couch potato [Trichinella spiralis].	B3LZ42_DROAN GF16747 OS=Drosophila ananassae GN=GF16747 PE=4 SV=1
EFV47706.1	1096	4	0.2026	0.279594	1	0.0684	0.0747372	3	0.1943	0.22825	-1.90344	Down	0.251658	0.288466	0.29254	Up	0.821236	0.838737	-1.61072	Down	0.363872	0.417086	interactor protein [Trichinella spiralis].	--
EFV47707.1	1087	1	0.0672	0.0704773	2	0.0773	0.150712	0	0	0	1.09656	Up	0.57608	0.607842	6.13836	Up	0.543328	0.578245	7.23565	Up	0.256754	0.306588	ATP-dependent DNA helicase RecQ [Trichinella spiralis].	RECQ5_HUMAN ATP-dependent DNA helicase Q5 OS=Homo sapiens GN=RECQL5 PE=1 SV=2
EFV47708.1	1067	0	0	0	4	0.1743	0.307074	1	0.0675	0.0781513	8.26244	Up	0.0527222	0.0669483	-6.28765	Down	0.458472	0.493317	1.97424	Up	0.227742	0.279266	hypothetical protein Tsp_14513 [Trichinella spiralis].	--
EFV47709.1	457	0	0	0	0	0	0	0	0	0	--	--	--	--	--	--	--	--	--	--	--	--	hypothetical protein Tsp_14512 [Trichinella spiralis].	--
EFV47710.1	1348	0	0	0	0	0	0	0	0	0	--	--	--	--	--	--	--	--	--	--	--	--	phospholipase, patatin family [Trichinella spiralis].	A8NUD7_BRUMA Patatin-like phospholipase family protein OS=Brugia malayi GN=Bm1_10055 PE=4 SV=1
EFV47711.1	856	5	0.2593	0.447481	5	0.2301	0.478458	1	0.0876	0.0974152	0.0965636	Up	0.90964	0.923446	2.19943	Up	0.155826	0.183668	2.29617	Up	0.131502	0.167154	conserved hypothetical protein [Trichinella spiralis].	--
EFV47712.1	205	0	0	0	0	0	0	0	0	0	--	--	--	--	--	--	--	--	--	--	--	--	hypothetical protein Tsp_14509 [Trichinella spiralis].	--
EFV47713.1	975	1	0.0769	0.0785731	0	0	0	0	0	0	-6.29596	Down	0.534014	0.568608	6.29524	Up	0.543328	0.576391	--	--	--	--	Tas retrotransposon peptidase A16 superfamily protein [Trichinellaspiralis].	Q6IFU1_SCHMA Pol polyprotein OS=Schistosoma mansoni PE=2 SV=1
EFV47714.1	692	0	0	0	0	0	0	0	0	0	--	--	--	--	--	--	--	--	--	--	--	--	conserved hypothetical protein [Trichinella spiralis].	--
EFV47715.1	306	0	0	0	0	0	0	0	0	0	--	--	--	--	--	--	--	--	--	--	--	--	conserved hypothetical protein [Trichinella spiralis].	--
EFV47716.1	426	6	0.7042	1.079	23	0.8005	4.42248	12	0.7183	2.34894	2.03516	Up	0.000776484	0.0011714	-1.1225	Down	0.116923	0.140289	0.912843	Up	0.0734418	0.0973442	hypothetical protein Tsp_14505 [Trichinella spiralis].	--
EFV47717.1	459	0	0	0	0	0	0	0	0	0	--	--	--	--	--	--	--	--	--	--	--	--	eukaryotic translation initiation factor 2C 3 [Trichinellaspiralis].	B4LJF3_DROVI GJ21530 OS=Drosophila virilis GN=GJ21530 PE=4 SV=1
EFV47718.1	839	2	0.1764	0.182619	8	0.4279	0.781043	34	0.416	3.37923	2.09656	Up	0.0509264	0.065164	-4.20996	Down	2.42998e-09	4.86462e-09	-2.11322	Down	3.27464e-05	6.0011e-05	hypothetical protein Tsp_14502 [Trichinella spiralis].	--
EFV47719.1	492	0	0	0	0	0	0	0	0	0	--	--	--	--	--	--	--	--	--	--	--	--	zinc finger protein [Trichinella spiralis].	SCND3_HUMAN SCAN domain-containing protein 3 OS=Homo sapiens GN=SCAND3 PE=2 SV=1
EFV47720.1	564	4	0.2837	0.543325	4	0.3688	0.580936	2	0.266	0.2957	0.0965636	Up	0.917848	0.93059	0.877503	Up	0.525746	0.56156	0.974244	Up	0.468012	0.523816	hypothetical protein Tsp_14500 [Trichinella spiralis].	--
EFV47721.1	684	22	0.5395	2.46403	90	0.6096	10.7779	26	0.4605	3.1697	2.12899	Up	1.81613e-09	3.80962e-09	-0.363505	Down	0.384672	0.421635	1.76566	Up	2.22622e-09	5.10182e-09	PTB domain-containing engulfment adapter protein 1 [Trichinellaspiralis].	A8P7R2_BRUMA CED-6 protein, putative OS=Brugia malayi GN=Bm1_18525 PE=4 SV=1
EFV47722.1	107	0	0	0	0	0	0	0	0	0	--	--	--	--	--	--	--	--	--	--	--	--	hypothetical protein Tsp_14498 [Trichinella spiralis].	--
EFV47723.1	1434	0	0	0	0	0	0	0	0	0	--	--	--	--	--	--	--	--	--	--	--	--	putative PAN domain protein [Trichinella spiralis].	--
EFV47724.1	491	2	0.1609	0.312052	6	0.1935	1.00096	4	0.1629	0.679327	1.68153	Up	0.149031	0.177782	-1.1225	Down	0.386466	0.422713	0.559206	Up	0.569186	0.613861	putative peptide chain release factor 2 [Trichinella spiralis].	--
EFV47725.1	458	0	0	0	0	0	0	0	0	0	--	--	--	--	--	--	--	--	--	--	--	--	conserved hypothetical protein [Trichinella spiralis].	--
EFV47726.1	868	0	0	0	0	0	0	0	0	0	--	--	--	--	--	--	--	--	--	--	--	--	hypothetical protein Tsp_14493 [Trichinella spiralis].	C7C204_SCHJA Gag-Pol polyprotein OS=Schistosoma japonicum PE=4 SV=1
EFV47727.1	471	0	0	0	0	0	0	0	0	0	--	--	--	--	--	--	--	--	--	--	--	--	female germline-specific tumor suppressor gld-1 [Trichinellaspiralis].	QKIA_XENLA Protein quaking-A OS=Xenopus laevis GN=qki-A PE=1 SV=2
EFV47728.1	719	10	0.3908	1.06549	2	0.2058	0.22785	2	0.2045	0.231954	-2.22536	Down	0.0304748	0.0399636	2.19943	Up	0.0331088	0.0422361	-0.025756	Down	0.983154	0.987833	putative LIM domain protein [Trichinella spiralis].	A8WKA2_CAEBR CBR-ALP-1 protein OS=Caenorhabditis briggsae GN=Cbr-alp-1 PE=4 SV=2
EFV47729.1	309	0	0	0	0	0	0	0	0	0	--	--	--	--	--	--	--	--	--	--	--	--	conserved hypothetical protein [Trichinella spiralis].	--
EFV47730.1	1347	2	0.1099	0.113747	0	0	0	0	0	0	-6.82969	Down	0.27594	0.311725	6.82896	Up	0.28319	0.31688	--	--	--	--	putative ubiquitin family protein [Trichinella spiralis].	C0SFI2_PARBP Ubiquitin OS=Paracoccidioides brasiliensis (strain Pb03) GN=PABG_06437 PE=4 SV=1
EFV47731.1	633	13762	0.7077	1665.55	83	0.5482	10.7404	0	0	0	-7.2768	Down	0	0	20.6661	Up	2.22044e-16	6.74487e-16	13.3908	Up	0	0	conserved hypothetical protein [Trichinella spiralis].	Q8MTN7_TRISP Glutamic acid-rich protein cNBL1700 OS=Trichinella spiralis PE=2 SV=1
EFV47732.1	300	0	0	0	0	0	0	0	0	0	--	--	--	--	--	--	--	--	--	--	--	--	hypothetical protein Tsp_14487 [Trichinella spiralis].	--
EFV47733.1	601	0	0	0	0	0	0	0	0	0	--	--	--	--	--	--	--	--	--	--	--	--	hypothetical protein Tsp_14486 [Trichinella spiralis].	--
EFV47734.1	345	0	0	0	0	0	0	0	0	0	--	--	--	--	--	--	--	--	--	--	--	--	conserved hypothetical protein [Trichinella spiralis].	B6ABF2_9CRYT Senescence-associated protein, putative OS=Cryptosporidium muris RN66 GN=CMU_008930 PE=4 SV=1
EFV47735.1	799	0	0	0	0	0	0	0	0	0	--	--	--	--	--	--	--	--	--	--	--	--	protein PINHEAD [Trichinella spiralis].	TAG76_CAEEL Putative protein tag-76 OS=Caenorhabditis elegans GN=tag-76 PE=2 SV=2
EFV47736.1	704	1174	0.9077	127.754	214	0.8324	24.8994	227	0.8565	26.8877	-2.35919	Down	3.76812e-147	2.72252e-146	2.24817	Up	0	0	-0.110838	Down	0.420222	0.475489	conserved hypothetical protein [Trichinella spiralis].	B8LLL2_PICSI Putative uncharacterized protein OS=Picea sitchensis PE=4 SV=1
EFV47737.1	372	0	0	0	0	0	0	0	0	0	--	--	--	--	--	--	--	--	--	--	--	--	hypothetical protein Tsp_14481 [Trichinella spiralis].	--
EFV47738.1	429	0	0	0	0	0	0	0	0	0	--	--	--	--	--	--	--	--	--	--	--	--	conserved hypothetical protein [Trichinella spiralis].	--
EFV47739.1	379	0	0	0	0	0	0	0	0	0	--	--	--	--	--	--	--	--	--	--	--	--	conserved hypothetical protein [Trichinella spiralis].	--
EFV47740.1	564	0	0	0	0	0	0	0	0	0	--	--	--	--	--	--	--	--	--	--	--	--	hypothetical protein Tsp_14479 [Trichinella spiralis].	--
EFV47741.1	436	0	0	0	0	0	0	0	0	0	--	--	--	--	--	--	--	--	--	--	--	--	conserved hypothetical protein [Trichinella spiralis].	--
EFV47742.1	722	14	0.6094	1.48549	38	0.5083	4.31115	95	0.7562	10.972	1.53714	Up	0.000327512	0.000509912	-2.885	Down	9.07646e-18	2.82025e-17	-1.34768	Down	3.35568e-07	6.95774e-07	hypothetical protein Tsp_14477 [Trichinella spiralis].	Q7PQ98_ANOGA AGAP004486-PA (Fragment) OS=Anopheles gambiae GN=AGAP004486 PE=4 SV=4
EFV47743.1	635	0	0	0	0	0	0	0	0	0	--	--	--	--	--	--	--	--	--	--	--	--	hypothetical protein Tsp_14476 [Trichinella spiralis].	--
EFV47744.1	596	0	0	0	0	0	0	0	0	0	--	--	--	--	--	--	--	--	--	--	--	--	conserved hypothetical protein [Trichinella spiralis].	A8P366_BRUMA Putative uncharacterized protein OS=Brugia malayi GN=Bm1_15205 PE=4 SV=1
EFV47745.1	379	0	0	0	0	0	0	0	0	0	--	--	--	--	--	--	--	--	--	--	--	--	conserved hypothetical protein [Trichinella spiralis].	--
EFV47746.1	1865	0	0	0	0	0	0	0	0	0	--	--	--	--	--	--	--	--	--	--	--	--	putative integrase core domain protein [Trichinella spiralis].	Q4JS97_ANOGA BEL12_AG transposon polyprotein OS=Anopheles gambiae GN=BEL12-AG transposon PE=4 SV=1
EFV47747.1	744	0	0	0	8	0.2258	0.880774	6	0.3172	0.672479	9.78263	Up	0.00287582	0.0041397	-9.3928	Down	0.011535	0.0153442	0.389281	Up	0.63201	0.673641	eukaryotic translation initiation factor 2C 1 [Trichinellaspiralis].	TAG76_CAEEL Putative protein tag-76 OS=Caenorhabditis elegans GN=tag-76 PE=2 SV=2
EFV47748.1	919	23	0.3319	1.9173	3	0.1839	0.267395	5	0.2427	0.453686	-2.84204	Down	9.87702e-05	0.000160145	2.07914	Up	0.00123783	0.00177546	-0.762722	Down	0.49037	0.545352	hypothetical protein Tsp_14471 [Trichinella spiralis].	--
EFV47749.1	612	9	0.6062	1.1266	79	0.9379	10.5736	10	0.5196	1.36254	3.23042	Up	3.91892e-06	7.00748e-06	-0.2745	Down	0.678236	0.703658	2.9561	Up	1.47619e-06	2.96911e-06	putative zinc finger protein 460 [Trichinella spiralis].	--
EFV47750.1	534	0	0	0	0	0	0	0	0	0	--	--	--	--	--	--	--	--	--	--	--	--	hypothetical protein Tsp_14468 [Trichinella spiralis].	--
EFV47751.1	303	2	0.4884	0.505669	0	0	0	8	0.769	2.20165	-8.98205	Down	0.27594	0.312194	-2.1225	Down	0.04737	0.0596712	-11.1044	Down	0.00360342	0.00561362	conserved hypothetical protein [Trichinella spiralis].	--
EFV47752.1	683	5577	0.6911	625.545	11757	0.6896	1410.01	741	0.6881	90.4686	1.17252	Up	3.58562e-11	8.02473e-11	2.78893	Up	0	0	3.96215	Up	0	0	putative methyltransferase GidB [Trichinella spiralis].	--
EFV47753.1	723	0	0	0	1	0.1037	0.113295	3	0.2089	0.346006	6.82393	Up	0.467106	0.507606	-8.4341	Down	0.105098	0.126932	-1.61072	Down	0.363872	0.417481	hypothetical protein Tsp_14466 [Trichinella spiralis].	--
EFV47754.1	685	2	0.2161	0.223675	0	0	0	0	0	0	-7.80526	Down	0.27594	0.311907	7.80454	Up	0.28319	0.317063	--	--	--	--	putative translation initiation factor eIF-2B subunit delta[Trichinella spiralis].	--
EFV47755.1	389	0	0	0	0	0	0	4	0.5707	0.857454	--	--	--	--	-9.74337	Down	0.0503194	0.0632572	-9.74392	Down	0.05976	0.0812998	ornithine aminotransferase [Trichinella spiralis].	Q7Q2S8_ANOGA AGAP004793-PA OS=Anopheles gambiae GN=AGAP004793 PE=3 SV=4
EFV47756.1	612	0	0	0	0	0	0	0	0	0	--	--	--	--	--	--	--	--	--	--	--	--	conserved hypothetical protein [Trichinella spiralis].	--
EFV47757.1	391	0	0	0	0	0	0	0	0	0	--	--	--	--	--	--	--	--	--	--	--	--	conserved hypothetical protein [Trichinella spiralis].	A7SUZ6_NEMVE Predicted protein (Fragment) OS=Nematostella vectensis GN=v1g133330 PE=4 SV=1
EFV47758.1	339	32	0.823	7.23151	9	0.7434	2.17465	5	0.7316	1.2299	-1.73351	Down	0.000605566	0.000924811	2.55557	Up	3.59268e-05	5.81752e-05	0.822241	Up	0.318438	0.36895	conserved hypothetical protein [Trichinella spiralis].	A7XDH0_DROAN Putative gag-pol protein OS=Drosophila ananassae PE=4 SV=1
EFV47759.1	354	0	0	0	0	0	0	0	0	0	--	--	--	--	--	--	--	--	--	--	--	--	putative peptidase C26 [Trichinella spiralis].	--
EFV47760.1	654	0	0	0	0	0	0	0	0	0	--	--	--	--	--	--	--	--	--	--	--	--	conserved hypothetical protein [Trichinella spiralis].	--
EFV47761.1	913	0	0	0	2	0.1621	0.179435	0	0	0	7.48732	Up	0.22574	0.261173	--	--	--	--	7.48732	Up	0.256754	0.303671	eukaryotic translation initiation factor [Trichinella spiralis].	TAG76_CAEEL Putative protein tag-76 OS=Caenorhabditis elegans GN=tag-76 PE=2 SV=2
EFV47762.1	573	0	0	0	0	0	0	0	0	0	--	--	--	--	--	--	--	--	--	--	--	--	conserved hypothetical protein [Trichinella spiralis].	--
EFV47763.1	393	0	0	0	0	0	0	0	0	0	--	--	--	--	--	--	--	--	--	--	--	--	zinc knuckle protein [Trichinella spiralis].	--
EFV47764.1	982	6	0.2648	0.468078	2	0.1507	0.166827	0	0	0	-1.4884	Down	0.21485	0.251502	8.86988	Up	0.0209	0.0271416	7.38221	Up	0.256754	0.304293	calcium-independent protein kinase [Trichinella spiralis].	Q8MXB6_LIMPO Putative uncharacterized protein OS=Limulus polyphemus PE=2 SV=1
EFV47765.1	506	12	0.3854	1.81681	0	0	0	0	0	0	-10.8272	Down	0.000374476	0.000580889	10.8265	Up	0.000419028	0.000623166	--	--	--	--	phosphoheptose isomerase [Trichinella spiralis].	--
EFV47766.1	303	0	0	0	0	0	0	0	0	0	--	--	--	--	--	--	--	--	--	--	--	--	cell wall hydrolase/autolysin [Trichinella spiralis].	--
EFV47767.1	345	0	0	0	0	0	0	0	0	0	--	--	--	--	--	--	--	--	--	--	--	--	conserved hypothetical protein [Trichinella spiralis].	B6ABF2_9CRYT Senescence-associated protein, putative OS=Cryptosporidium muris RN66 GN=CMU_008930 PE=4 SV=1
EFV47768.1	309	0	0	0	0	0	0	0	0	0	--	--	--	--	--	--	--	--	--	--	--	--	conserved hypothetical protein [Trichinella spiralis].	--
EFV47769.1	509	0	0	0	0	0	0	0	0	0	--	--	--	--	--	--	--	--	--	--	--	--	conserved hypothetical protein [Trichinella spiralis].	--
EFV47770.1	575	0	0	0	0	0	0	0	0	0	--	--	--	--	--	--	--	--	--	--	--	--	conserved hypothetical protein [Trichinella spiralis].	A8P366_BRUMA Putative uncharacterized protein OS=Brugia malayi GN=Bm1_15205 PE=4 SV=1
EFV47771.1	582	0	0	0	3	0.2577	0.422226	0	0	0	8.72187	Up	0.109094	0.133053	--	--	--	--	8.72187	Up	0.129523	0.165002	conserved hypothetical protein [Trichinella spiralis].	--
EFV47772.1	315	72	0.946	17.5106	42	0.9587	10.9216	8	0.8476	2.11778	-0.681044	Down	0.0141124	0.0192211	3.04743	Up	3.70328e-06	6.41149e-06	2.36656	Up	5.81764e-06	1.12194e-05	putative piggyBac transposable element-derived protein 1[Trichinella spiralis].	--
EFV47773.1	434	0	0	0	0	0	0	0	0	0	--	--	--	--	--	--	--	--	--	--	--	--	conserved hypothetical protein [Trichinella spiralis].	--
EFV47774.1	881	0	0	0	0	0	0	0	0	0	--	--	--	--	--	--	--	--	--	--	--	--	conserved hypothetical protein [Trichinella spiralis].	--
EFV47775.1	303	0	0	0	8	0.6535	2.16269	444	0.901	122.191	11.0786	Up	0.00287582	0.00414854	-16.8982	Down	9.20044e-143	5.29425e-142	-5.82017	Down	7.18582e-122	4.63749e-121	putative NlpD [Trichinella spiralis].	--
EFV47776.1	846	0	0	0	0	0	0	0	0	0	--	--	--	--	--	--	--	--	--	--	--	--	conserved hypothetical protein [Trichinella spiralis].	Q16FH8_AEDAE Putative uncharacterized protein OS=Aedes aegypti GN=AAEL014751 PE=4 SV=1
EFV47777.1	336	19	0.7292	4.33205	269	0.7827	65.5783	22	0.7173	5.45989	3.9201	Up	1.11748e-08	2.26701e-08	-0.334001	Down	0.46	0.494764	3.58627	Up	7.29934e-10	1.70241e-09	conserved hypothetical protein [Trichinella spiralis].	--
EFV47778.1	683	0	0	0	0	0	0	0	0	0	--	--	--	--	--	--	--	--	--	--	--	--	hypothetical protein Tsp_14438 [Trichinella spiralis].	ELMD1_MOUSE ELMO domain-containing protein 1 OS=Mus musculus GN=Elmod1 PE=2 SV=2
EFV47779.1	1116	0	0	0	0	0	0	0	0	0	--	--	--	--	--	--	--	--	--	--	--	--	elastase-1 [Trichinella spiralis].	B0F9T7_TRISP Putative serine protease OS=Trichinella spiralis PE=2 SV=1
EFV47780.1	189	0	0	0	0	0	0	0	0	0	--	--	--	--	--	--	--	--	--	--	--	--	conserved hypothetical protein [Trichinella spiralis].	--
EFV47781.1	360	0	0	0	0	0	0	0	0	0	--	--	--	--	--	--	--	--	--	--	--	--	conserved hypothetical protein [Trichinella spiralis].	--
EFV47782.1	678	0	0	0	0	0	0	0	0	0	--	--	--	--	--	--	--	--	--	--	--	--	conserved hypothetical archaeal protein [Trichinella spiralis].	--
EFV47783.1	742	14	0.6968	1.44545	0	0	0	0	0	0	-10.4973	Down	9.99878e-05	0.000161886	10.4966	Up	0.000113835	0.000174575	--	--	--	--	LAG1 longevity assurance protein [Trichinella spiralis].	B3S330_TRIAD Putative uncharacterized protein OS=Trichoplax adhaerens GN=TRIADDRAFT_58575 PE=4 SV=1
EFV47784.1	496	0	0	0	0	0	0	0	0	0	--	--	--	--	--	--	--	--	--	--	--	--	conserved hypothetical protein [Trichinella spiralis].	--
EFV47785.1	533	0	0	0	0	0	0	0	0	0	--	--	--	--	--	--	--	--	--	--	--	--	lipopolysaccharide exporter [Trichinella spiralis].	--
EFV47786.1	600	0	0	0	0	0	0	0	0	0	--	--	--	--	--	--	--	--	--	--	--	--	hypothetical protein Tsp_14429 [Trichinella spiralis].	--
EFV47787.1	105	0	0	0	0	0	0	0	0	0	--	--	--	--	--	--	--	--	--	--	--	--	histone H3.2 [Trichinella spiralis].	H32_USTMA Histone H3.2 OS=Ustilago maydis GN=HHT2 PE=3 SV=3
EFV47788.1	356	0	0	0	0	0	0	0	0	0	--	--	--	--	--	--	--	--	--	--	--	--	histone H2B, gonadal [Trichinella spiralis].	H2B7_CHICK Histone H2B 7 OS=Gallus gallus GN=H2B-VII PE=1 SV=2
EFV47789.1	414	0	0	0	0	0	0	0	0	0	--	--	--	--	--	--	--	--	--	--	--	--	conserved hypothetical protein [Trichinella spiralis].	--
EFV47790.1	688	0	0	0	0	0	0	2	0.2137	0.242405	--	--	--	--	-7.92073	Down	0.21951	0.252178	-7.92128	Down	0.243364	0.293179	hypothetical protein Tsp_14425 [Trichinella spiralis].	--
EFV47791.1	1021	3	0.1587	0.225099	0	0	0	0	0	0	-7.81442	Down	0.142585	0.171394	7.81369	Up	0.147603	0.174918	--	--	--	--	conserved hypothetical protein [Trichinella spiralis].	A7SE42_NEMVE Predicted protein OS=Nematostella vectensis GN=v1g210850 PE=4 SV=1
EFV47792.1	391	0	0	0	0	0	0	0	0	0	--	--	--	--	--	--	--	--	--	--	--	--	conserved hypothetical protein [Trichinella spiralis].	A7SUZ6_NEMVE Predicted protein (Fragment) OS=Nematostella vectensis GN=v1g133330 PE=4 SV=1
EFV47793.1	339	0	0	0	0	0	0	0	0	0	--	--	--	--	--	--	--	--	--	--	--	--	histone H3, embryonic [Trichinella spiralis].	Q967I1_TRISP Histone H3 OS=Trichinella spiralis PE=2 SV=1
EFV47794.1	920	48	0.8043	3.99698	159	0.7913	14.1565	89	0.9065	8.06683	1.82448	Up	1.26565e-13	4.09685e-13	-1.01327	Down	6.05052e-05	9.60478e-05	0.811394	Up	1.52804e-05	2.87191e-05	conserved hypothetical protein [Trichinella spiralis].	--
EFV47795.1	534	122	0.9813	17.5024	745	0.9925	114.278	763	0.9925	119.147	2.70692	Up	0	0	-2.7673	Down	1.86267e-126	1.02906e-125	-0.0601986	Down	0.41785	0.472845	conserved hypothetical protein [Trichinella spiralis].	--
EFV47796.1	567	0	0	0	0	0	0	0	0	0	--	--	--	--	--	--	--	--	--	--	--	--	putative ATP synthase F1, delta subunit [Trichinella spiralis].	--
EFV47797.1	786	0	0	0	0	0	0	0	0	0	--	--	--	--	--	--	--	--	--	--	--	--	putative protein tag-76 [Trichinella spiralis].	TAG76_CAEEL Putative protein tag-76 OS=Caenorhabditis elegans GN=tag-76 PE=2 SV=2
EFV47798.1	756	0	0	0	0	0	0	0	0	0	--	--	--	--	--	--	--	--	--	--	--	--	putative protein tag-76 [Trichinella spiralis].	TAG76_CAEEL Putative protein tag-76 OS=Caenorhabditis elegans GN=tag-76 PE=2 SV=2
EFV47799.1	642	0	0	0	0	0	0	0	0	0	--	--	--	--	--	--	--	--	--	--	--	--	conserved hypothetical protein [Trichinella spiralis].	--
EFV47800.1	811	0	0	0	0	0	0	0	0	0	--	--	--	--	--	--	--	--	--	--	--	--	hypothetical protein Tsp_14414 [Trichinella spiralis].	--
EFV47801.1	641	0	0	0	0	0	0	0	0	0	--	--	--	--	--	--	--	--	--	--	--	--	hypothetical protein Tsp_14413 [Trichinella spiralis].	--
EFV47802.1	759	0	0	0	0	0	0	0	0	0	--	--	--	--	--	--	--	--	--	--	--	--	eukaryotic translation initiation factor 2C 1 [Trichinellaspiralis].	TAG76_CAEEL Putative protein tag-76 OS=Caenorhabditis elegans GN=tag-76 PE=2 SV=2
EFV47803.1	899	113	0.9255	9.62936	27	0.436	2.46009	10	0.6096	0.927557	-1.96873	Down	1.11001e-12	2.92745e-12	3.37575	Up	1.04673e-06	1.87121e-06	1.4072	Up	0.00602696	0.00919319	1-phosphatidylinositol-4,5-bisphosphate phosphodiesterase beta-4[Trichinella spiralis].	Q9U6B9_CAEEL Phospholipase C beta OS=Caenorhabditis elegans GN=egl-8 PE=2 SV=1
EFV47804.1	967	126	0.7549	9.98212	21	0.4891	1.77885	2	0.152	0.172466	-2.4884	Down	3.59978e-18	1.3964e-17	5.85478	Up	0.000106326	0.000164792	3.36656	Up	0.000156418	0.000271006	conserved hypothetical protein [Trichinella spiralis].	Q4RF46_TETNG Chromosome 14 SCAF15120, whole genome shotgun sequence. (Fragment) OS=Tetraodon nigroviridis GN=GSTENG00035486001 PE=3 SV=1
EFV47805.1	777	0	0	0	1	0.094	0.105421	0	0	0	6.72002	Up	0.467106	0.507198	--	--	--	--	6.72002	Up	0.508966	0.558791	conserved hypothetical protein [Trichinella spiralis].	--
EFV47806.1	780	0	0	0	0	0	0	0	0	0	--	--	--	--	--	--	--	--	--	--	--	--	conserved hypothetical protein [Trichinella spiralis].	--
EFV47807.1	754	0	0	0	0	0	0	2	0.195	0.221187	--	--	--	--	-7.78857	Down	0.21951	0.254398	-7.78912	Down	0.243364	0.296346	hypothetical protein Tsp_14406 [Trichinella spiralis].	--
EFV47808.1	900	13	0.3411	1.10657	4	0.27	0.364053	0	0	0	-1.60388	Down	0.043599	0.0562999	10.1112	Up	0.000218404	0.000329281	8.508	Up	0.0653396	0.0877417	viral cysteine rich superfamily [Trichinella spiralis].	Q2MGA5_ANTMY Polyprotein OS=Antheraea mylitta PE=4 SV=1
EFV47809.1	1042	0	0	0	0	0	0	0	0	0	--	--	--	--	--	--	--	--	--	--	--	--	putative thrombospondin type 1 domain protein [Trichinellaspiralis].	A7RKD2_NEMVE Predicted protein (Fragment) OS=Nematostella vectensis GN=v1g61309 PE=4 SV=1
EFV47810.1	333	0	0	0	0	0	0	0	0	0	--	--	--	--	--	--	--	--	--	--	--	--	conserved hypothetical protein [Trichinella spiralis].	--
EFV47811.1	505	4	0.3327	0.606802	8	0.6832	1.29761	12	0.4614	1.98148	1.09656	Up	0.217812	0.254308	-1.70746	Down	0.0321312	0.0410663	-0.610719	Down	0.361194	0.414623	conserved hypothetical protein [Trichinella spiralis].	--
EFV47812.1	480	0	0	0	0	0	0	0	0	0	--	--	--	--	--	--	--	--	--	--	--	--	conserved hypothetical protein [Trichinella spiralis].	--
EFV47813.1	988	0	0	0	0	0	0	1	0.0729	0.0844002	--	--	--	--	-6.39863	Down	0.458472	0.493395	-6.39917	Down	0.491114	0.541606	putative spectrin repeat-containing domain protein [Trichinellaspiralis].	Q7KPM2_CAEEL Protein R31.1b, confirmed by transcript evidence OS=Caenorhabditis elegans GN=sma-1 PE=2 SV=1
EFV47814.1	376	0	0	0	0	0	0	0	0	0	--	--	--	--	--	--	--	--	--	--	--	--	conserved hypothetical protein [Trichinella spiralis].	--
EFV47815.1	269	0	0	0	0	0	0	0	0	0	--	--	--	--	--	--	--	--	--	--	--	--	conserved hypothetical protein [Trichinella spiralis].	--
EFV47816.1	696	0	0	0	0	0	0	0	0	0	--	--	--	--	--	--	--	--	--	--	--	--	hypothetical protein Tsp_14397 [Trichinella spiralis].	--
EFV47817.1	427	0	0	0	0	0	0	0	0	0	--	--	--	--	--	--	--	--	--	--	--	--	zinc finger FYVE domain-containing protein 9 [Trichinellaspiralis].	ZFYV9_HUMAN Zinc finger FYVE domain-containing protein 9 OS=Homo sapiens GN=ZFYVE9 PE=1 SV=2
EFV47818.1	175	0	0	0	0	0	0	0	0	0	--	--	--	--	--	--	--	--	--	--	--	--	conserved hypothetical protein [Trichinella spiralis].	--
EFV47819.1	590	124	0.5627	16.1008	451	0.5475	62.614	220	0.4322	31.0936	1.95935	Up	6.9278e-14	2.33246e-13	-0.949661	Down	2.14934e-09	4.3098e-09	1.00987	Up	2.23598e-13	6.91485e-13	polyadenylate-binding protein 1-A [Trichinella spiralis].	EPAB_XENTR Embryonic polyadenylate-binding protein OS=Xenopus tropicalis GN=epabp PE=2 SV=1
EFV47820.1	1057	5	0.2252	0.362388	25	0.3377	1.93737	11	0.2394	0.867797	2.41849	Up	0.000124822	0.000199487	-1.26	Down	0.101211	0.122379	1.15867	Up	0.0231488	0.0332328	fanconi anemia group D2 protein [Trichinella spiralis].	B7P5X1_IXOSC Fanconi anemia group D2 protein, putative (Fragment) OS=Ixodes scapularis GN=IscW_ISCW000773 PE=4 SV=1
EFV47821.1	174	0	0	0	0	0	0	0	0	0	--	--	--	--	--	--	--	--	--	--	--	--	hypothetical protein Tsp_14392 [Trichinella spiralis].	--
EFV47822.1	407	0	0	0	0	0	0	0	0	0	--	--	--	--	--	--	--	--	--	--	--	--	hypothetical protein Tsp_14391 [Trichinella spiralis].	--
EFV47823.1	900	0	0	0	0	0	0	0	0	0	--	--	--	--	--	--	--	--	--	--	--	--	hypothetical protein Tsp_14390 [Trichinella spiralis].	--
EFV47824.1	702	109	0.8205	11.8951	502	0.8447	58.5752	25	0.7279	2.96964	2.29992	Up	0	0	2.00183	Up	4.71792e-11	9.93158e-11	4.30193	Up	1.04398e-10	2.50967e-10	putative type III secretion apparatus [Trichinella spiralis].	--
EFV47825.1	407	0	0	0	2	0.3636	0.402516	0	0	0	8.6529	Up	0.22574	0.262793	--	--	--	--	8.6529	Up	0.256754	0.306561	zinc knuckle protein [Trichinella spiralis].	--
EFV47826.1	474	2	0.3122	0.323244	0	0	0	2	0.3101	0.351846	-8.33648	Down	0.27594	0.311672	-0.122497	Down	0.920438	0.928309	-8.4588	Down	0.243364	0.293631	conserved hypothetical protein [Trichinella spiralis].	--
EFV47827.1	341	0	0	0	0	0	0	0	0	0	--	--	--	--	--	--	--	--	--	--	--	--	hypothetical protein Tsp_14386 [Trichinella spiralis].	--
EFV47828.1	646	0	0	0	0	0	0	0	0	0	--	--	--	--	--	--	--	--	--	--	--	--	transmembrane protein 85 [Trichinella spiralis].	B0WFU2_CULQU Transmembrane protein 85 OS=Culex quinquefasciatus GN=CpipJ_CPIJ005257 PE=4 SV=1
EFV47829.1	768	0	0	0	0	0	0	0	0	0	--	--	--	--	--	--	--	--	--	--	--	--	putative coiled-coil domain-containing protein 128 [Trichinellaspiralis].	--
EFV47830.1	331	0	0	0	0	0	0	0	0	0	--	--	--	--	--	--	--	--	--	--	--	--	conserved hypothetical protein [Trichinella spiralis].	Q207U0_HELVI Transposase OS=Heliothis virescens PE=4 SV=1
EFV47831.1	493	0	0	0	0	0	0	0	0	0	--	--	--	--	--	--	--	--	--	--	--	--	hypothetical protein Tsp_14382 [Trichinella spiralis].	--
EFV47832.1	234	0	0	0	0	0	0	0	0	0	--	--	--	--	--	--	--	--	--	--	--	--	putative chromo' (CHRromatin Organization MOdifier) domain protein[Trichinella spiralis].	CBX3_PONAB Chromobox protein homolog 3 OS=Pongo abelii GN=CBX3 PE=2 SV=1
EFV47833.1	708	1	0.1059	0.108205	11	0.363	1.27264	8	0.5056	0.942231	3.556	Up	0.00290632	0.00417959	-3.1225	Down	0.0150446	0.019801	0.433676	Up	0.529526	0.574582	putative ubiquitin-conjugating enzyme E2 S [Trichinella spiralis].	--
EFV47834.1	716	0	0	0	0	0	0	0	0	0	--	--	--	--	--	--	--	--	--	--	--	--	sodium/calcium exchanger 1 [Trichinella spiralis].	B3RPP9_TRIAD Putative uncharacterized protein OS=Trichoplax adhaerens GN=TRIADDRAFT_53617 PE=4 SV=1
EFV47835.1	646	0	0	0	0	0	0	0	0	0	--	--	--	--	--	--	--	--	--	--	--	--	conserved hypothetical protein [Trichinella spiralis].	--
EFV47836.1	465	18	0.7118	2.9655	5	0.4925	0.880774	3	0.471	0.537983	-1.75143	Down	0.0106263	0.0146472	2.46247	Up	0.00174167	0.00246656	0.71121	Up	0.525614	0.571643	hypothetical protein Tsp_14376 [Trichinella spiralis].	--
EFV47837.1	696	0	0	0	0	0	0	0	0	0	--	--	--	--	--	--	--	--	--	--	--	--	hypothetical protein Tsp_14375 [Trichinella spiralis].	--
EFV47838.1	717	0	0	0	0	0	0	0	0	0	--	--	--	--	--	--	--	--	--	--	--	--	zinc finger protein [Trichinella spiralis].	A9X5I0_DANRE Transposase OS=Danio rerio PE=4 SV=1
EFV47839.1	345	0	0	0	0	0	0	0	0	0	--	--	--	--	--	--	--	--	--	--	--	--	conserved hypothetical protein [Trichinella spiralis].	--
EFV47840.1	871	0	0	0	0	0	0	0	0	0	--	--	--	--	--	--	--	--	--	--	--	--	hypothetical protein Tsp_14372 [Trichinella spiralis].	--
EFV47841.1	556	0	0	0	0	0	0	0	0	0	--	--	--	--	--	--	--	--	--	--	--	--	conserved hypothetical protein [Trichinella spiralis].	--
EFV47842.1	393	4	0.6616	0.779733	2	0.3766	0.416855	4	0.5649	0.848727	-0.903436	Down	0.509772	0.547107	-0.122497	Down	0.895798	0.908593	-1.02576	Down	0.438568	0.494272	putative transposase, IS630 family [Trichinella spiralis].	--
EFV47843.1	648	0	0	0	0	0	0	0	0	0	--	--	--	--	--	--	--	--	--	--	--	--	phosphatidylinositol N-acetylglucosaminyltransferase subunit A[Trichinella spiralis].	C3ZXB6_BRAFL Putative uncharacterized protein (Fragment) OS=Branchiostoma floridae GN=BRAFLDRAFT_243162 PE=4 SV=1
EFV47844.1	360	0	0	0	0	0	0	0	0	0	--	--	--	--	--	--	--	--	--	--	--	--	conserved hypothetical protein [Trichinella spiralis].	--
EFV47845.1	748	3	0.2955	0.307255	6	0.3102	0.657048	0	0	0	1.09656	Up	0.291696	0.32709	8.26256	Up	0.147603	0.174751	9.35985	Up	0.0166278	0.0242268	conserved hypothetical protein [Trichinella spiralis].	--
EFV47846.1	1056	5	0.2216	0.362731	2	0.1402	0.155136	0	0	0	-1.22536	Down	0.335156	0.373037	8.50203	Up	0.0400986	0.0509182	7.27739	Up	0.256754	0.307112	conserved hypothetical protein [Trichinella spiralis].	--
EFV47847.1	446	0	0	0	0	0	0	0	0	0	--	--	--	--	--	--	--	--	--	--	--	--	conserved hypothetical protein [Trichinella spiralis].	--
EFV47848.1	360	0	0	0	0	0	0	0	0	0	--	--	--	--	--	--	--	--	--	--	--	--	conserved hypothetical protein [Trichinella spiralis].	Q4TFJ4_TETNG Chromosome undetermined SCAF4433, whole genome shotgun sequence OS=Tetraodon nigroviridis GN=GSTENG00001610001 PE=4 SV=1
EFV47849.1	435	0	0	0	0	0	0	0	0	0	--	--	--	--	--	--	--	--	--	--	--	--	hypothetical protein Tsp_14362 [Trichinella spiralis].	--
EFV47850.1	282	0	0	0	0	0	0	0	0	0	--	--	--	--	--	--	--	--	--	--	--	--	UDP-xylose and UDP-N-acetylglucosamine transporter [Trichinellaspiralis].	A7RT41_NEMVE Predicted protein OS=Nematostella vectensis GN=v1g234429 PE=4 SV=1
EFV47851.1	506	0	0	0	0	0	0	0	0	0	--	--	--	--	--	--	--	--	--	--	--	--	conserved hypothetical protein [Trichinella spiralis].	--
EFV47852.1	760	4	0.2053	0.403204	0	0	0	0	0	0	-8.65537	Down	0.0736776	0.0917896	8.65464	Up	0.0769328	0.0942924	--	--	--	--	conserved hypothetical protein [Trichinella spiralis].	LAP4_DROME Protein lap4 OS=Drosophila melanogaster GN=scrib PE=1 SV=1
EFV47853.1	1244	0	0	0	0	0	0	0	0	0	--	--	--	--	--	--	--	--	--	--	--	--	HEAT repeat-containing protein 5B [Trichinella spiralis].	B3RZ01_TRIAD Putative uncharacterized protein OS=Trichoplax adhaerens GN=TRIADDRAFT_26322 PE=4 SV=1
EFV47854.1	393	0	0	0	0	0	0	0	0	0	--	--	--	--	--	--	--	--	--	--	--	--	putative transcription termination factor 1 [Trichinella spiralis].	--
EFV47855.1	793	2	0.1866	0.193213	0	0	0	0	0	0	-7.59405	Down	0.27594	0.312064	7.59332	Up	0.28319	0.317247	--	--	--	--	conserved hypothetical protein [Trichinella spiralis].	--
EFV47856.1	486	0	0	0	0	0	0	0	0	0	--	--	--	--	--	--	--	--	--	--	--	--	serotype-specific antigen 1 [Trichinella spiralis].	--
EFV47857.1	453	0	0	0	0	0	0	0	0	0	--	--	--	--	--	--	--	--	--	--	--	--	conserved hypothetical protein [Trichinella spiralis].	--
EFV47858.1	844	0	0	0	0	0	0	0	0	0	--	--	--	--	--	--	--	--	--	--	--	--	hypothetical protein Tsp_14352 [Trichinella spiralis].	--
EFV47859.1	382	0	0	0	0	0	0	0	0	0	--	--	--	--	--	--	--	--	--	--	--	--	conserved hypothetical protein [Trichinella spiralis].	--
EFV47860.1	82	0	0	0	0	0	0	0	0	0	--	--	--	--	--	--	--	--	--	--	--	--	conserved hypothetical protein [Trichinella spiralis].	Q6T4Q2_PYRCO Putative senescence-associated protein (Fragment) OS=Pyrus communis PE=2 SV=1
EFV47861.1	381	0	0	0	0	0	0	0	0	0	--	--	--	--	--	--	--	--	--	--	--	--	putative ribosomal L1 domain-containing protein 1 [Trichinellaspiralis].	A8QEI8_BRUMA Putative uncharacterized protein OS=Brugia malayi GN=Bm1_51345 PE=4 SV=1
EFV47862.1	337	1	0.2166	0.227326	0	0	0	0	0	0	-7.82862	Down	0.534014	0.569281	7.82789	Up	0.543328	0.576978	--	--	--	--	conserved hypothetical protein [Trichinella spiralis].	--
EFV47863.1	418	13	0.5981	2.38257	13	0.3971	2.5475	0	0	0	0.0965636	Up	0.86069	0.879303	11.2176	Up	0.000218404	0.000328952	11.3149	Up	0.000138242	0.000240455	conserved hypothetical protein [Trichinella spiralis].	--
EFV47864.1	210	0	0	0	0	0	0	0	0	0	--	--	--	--	--	--	--	--	--	--	--	--	hypothetical protein Tsp_14347 [Trichinella spiralis].	--
EFV47865.1	660	6	0.3258	0.696444	4	0.3894	0.496436	113	0.5545	14.2769	-0.488399	Down	0.62671	0.656801	-4.35771	Down	5.28412e-29	1.83577e-28	-4.84593	Down	1.78234e-29	7.50692e-29	conserved hypothetical protein [Trichinella spiralis].	--
EFV47866.1	528	82	0.608	11.8976	296	0.7652	45.9203	69	0.6155	10.8972	1.94846	Up	0	0	0.12653	Up	0.59557	0.624872	2.07517	Up	0	0	conserved hypothetical protein [Trichinella spiralis].	--
EFV47867.1	399	0	0	0	0	0	0	2	0.3684	0.417982	--	--	--	--	-8.70675	Down	0.21951	0.253574	-8.7073	Down	0.243364	0.29513	conserved hypothetical protein [Trichinella spiralis].	--
EFV47868.1	348	0	0	0	0	0	0	0	0	0	--	--	--	--	--	--	--	--	--	--	--	--	hypothetical protein Tsp_14343 [Trichinella spiralis].	--
EFV47869.1	221	0	0	0	0	0	0	0	0	0	--	--	--	--	--	--	--	--	--	--	--	--	transmembrane protein 16D [Trichinella spiralis].	ANO6_HUMAN Anoctamin-6 OS=Homo sapiens GN=ANO6 PE=1 SV=2
EFV47870.1	916	0	0	0	0	0	0	0	0	0	--	--	--	--	--	--	--	--	--	--	--	--	conserved hypothetical protein [Trichinella spiralis].	--
EFV47871.1	1012	0	0	0	0	0	0	0	0	0	--	--	--	--	--	--	--	--	--	--	--	--	conserved hypothetical protein [Trichinella spiralis].	--
EFV47872.1	323	0	0	0	0	0	0	0	0	0	--	--	--	--	--	--	--	--	--	--	--	--	hypothetical protein Tsp_14339 [Trichinella spiralis].	--
EFV47873.1	1312	10	0.2912	0.583909	59	0.6944	3.68354	30	0.5793	1.90672	2.65728	Up	2.23662e-06	4.05134e-06	-1.70746	Down	0.000555164	0.000819157	0.949996	Up	0.0027242	0.0042871	putative Ulp1 protease family, C- catalytic domain protein[Trichinella spiralis].	SENP_CAEEL Sentrin-specific protease OS=Caenorhabditis elegans GN=ulp-1 PE=2 SV=3
EFV47874.1	747	12	0.324	1.23066	6	0.2637	0.657927	4	0.2892	0.446519	-0.903436	Down	0.216742	0.253278	1.46247	Up	0.072808	0.0899768	0.559206	Up	0.569186	0.613811	conserved hypothetical protein [Trichinella spiralis].	--
EFV47875.1	958	6	0.1754	0.479805	12	0.2349	1.02604	6	0.2714	0.522259	1.09656	Up	0.126436	0.153085	-0.122497	Down	0.876006	0.89085	0.974244	Up	0.179418	0.223806	hypothetical protein Tsp_14335 [Trichinella spiralis].	--
EFV47876.1	793	6	0.4023	0.579638	0	0	0	2	0.1854	0.210309	-9.17901	Down	0.0196724	0.0264051	1.46247	Up	0.2252	0.257994	-7.71637	Down	0.243364	0.294727	conserved hypothetical protein [Trichinella spiralis].	--
EFV47877.1	586	0	0	0	0	0	0	0	0	0	--	--	--	--	--	--	--	--	--	--	--	--	conserved hypothetical protein [Trichinella spiralis].	--
EFV47878.1	906	0	0	0	0	0	0	0	0	0	--	--	--	--	--	--	--	--	--	--	--	--	putative beta-phosphoglucomutase [Trichinella spiralis].	--
EFV47879.1	419	0	0	0	0	0	0	0	0	0	--	--	--	--	--	--	--	--	--	--	--	--	conserved hypothetical protein [Trichinella spiralis].	A8PYR3_BRUMA Zinc finger, C2H2 type family protein OS=Brugia malayi GN=Bm1_38815 PE=3 SV=1
EFV47880.1	684	0	0	0	0	0	0	0	0	0	--	--	--	--	--	--	--	--	--	--	--	--	97 kDa heat shock protein [Trichinella spiralis].	Q4SJW2_TETNG Chromosome 1 SCAF14573, whole genome shotgun sequence OS=Tetraodon nigroviridis GN=GSTENG00017023001 PE=3 SV=1
EFV47881.1	885	41	0.6316	3.54911	25	0.5921	2.3139	13	0.4949	1.2249	-0.617132	Down	0.0913648	0.112507	1.53462	Up	0.00038367	0.000571648	0.91766	Up	0.060487	0.0818784	conserved hypothetical protein [Trichinella spiralis].	--
EFV47882.1	569	0	0	0	0	0	0	0	0	0	--	--	--	--	--	--	--	--	--	--	--	--	conserved hypothetical protein [Trichinella spiralis].	--
EFV47883.1	1407	0	0	0	0	0	0	0	0	0	--	--	--	--	--	--	--	--	--	--	--	--	hypothetical protein Tsp_14328 [Trichinella spiralis].	--
EFV47884.1	501	10	0.501	1.52912	12	0.499	1.96196	6	0.3533	0.998652	0.359598	Up	0.563358	0.595675	0.614468	Up	0.427898	0.465068	0.974244	Up	0.179418	0.223743	conserved hypothetical protein [Trichinella spiralis].	--
EFV47885.1	1534	238	0.7901	11.8859	115	0.3468	6.14073	58	0.3403	3.15285	-0.952764	Down	2.20808e-09	4.6196e-09	1.91434	Up	0	0	0.961753	Up	2.21112e-05	4.10584e-05	putative fibronectin type III domain protein [Trichinellaspiralis].	A8Q165_BRUMA Immunoglobulin I-set domain containing protein OS=Brugia malayi GN=Bm1_36300 PE=4 SV=1
EFV47886.1	476	0	0	0	0	0	0	0	0	0	--	--	--	--	--	--	--	--	--	--	--	--	conserved hypothetical protein [Trichinella spiralis].	--
EFV47887.1	924	1725	0.9091	143.02	377	0.7067	33.4208	161	0.6937	14.5296	-2.0974	Down	2.08476e-186	1.6216e-185	3.29897	Up	0	0	1.20175	Up	0	0	putative trypsin Inhibitor like cysteine rich domain protein[Trichinella spiralis].	B0XBB5_CULQU Scavenger receptor cysteine-rich protein OS=Culex quinquefasciatus GN=CpipJ_CPIJ016737 PE=4 SV=1
EFV47888.1	779	11	0.3415	1.08177	0	0	0	1	0.0963	0.107044	-10.0792	Down	0.000724708	0.00109684	3.33693	Up	0.00600196	0.00816659	-6.74206	Down	0.491114	0.544178	conserved hypothetical protein [Trichinella spiralis].	--
EFV47889.1	422	0	0	0	0	0	0	0	0	0	--	--	--	--	--	--	--	--	--	--	--	--	conserved hypothetical protein [Trichinella spiralis].	--
EFV47890.1	946	0	0	0	0	0	0	0	0	0	--	--	--	--	--	--	--	--	--	--	--	--	putative serine/threonine-protein kinase SMG1 [Trichinellaspiralis].	C3Y9D0_BRAFL Putative uncharacterized protein OS=Branchiostoma floridae GN=BRAFLDRAFT_118643 PE=4 SV=1
EFV47891.1	736	17	0.3587	1.7695	4	0.2092	0.445174	0	0	0	-1.9909	Down	0.00696342	0.00973337	10.7884	Up	1.61185e-05	2.66897e-05	8.79822	Up	0.0653396	0.0878482	sodium/potassium-transporting ATPase subunit alpha [Trichinellaspiralis].	A8QET1_BRUMA Na,K-ATPase alpha subunit, putative OS=Brugia malayi GN=Bm1_51740 PE=3 SV=1
EFV47892.1	102	0	0	0	0	0	0	0	0	0	--	--	--	--	--	--	--	--	--	--	--	--	conserved hypothetical protein [Trichinella spiralis].	--
EFV47893.1	633	2	0.2338	0.24205	0	0	0	18	0.5308	2.37121	-7.91916	Down	0.27594	0.314432	-3.29242	Down	0.000104641	0.000163057	-11.2114	Down	3.21718e-06	6.31892e-06	hypothetical protein Tsp_14315 [Trichinella spiralis].	--
EFV47894.1	686	0	0	0	0	0	0	0	0	0	--	--	--	--	--	--	--	--	--	--	--	--	hypothetical protein Tsp_14314 [Trichinella spiralis].	--
EFV47895.1	522	0	0	0	0	0	0	0	0	0	--	--	--	--	--	--	--	--	--	--	--	--	conserved hypothetical protein [Trichinella spiralis].	--
EFV47896.1	361	0	0	0	0	0	0	0	0	0	--	--	--	--	--	--	--	--	--	--	--	--	conserved hypothetical protein [Trichinella spiralis].	--
EFV47897.1	856	0	0	0	0	0	0	0	0	0	--	--	--	--	--	--	--	--	--	--	--	--	conserved hypothetical protein [Trichinella spiralis].	B7PJP7_IXOSC Phosphoinositide 3-kinase regulatory subunit, putative OS=Ixodes scapularis GN=IscW_ISCW017661 PE=4 SV=1
EFV47898.1	327	0	0	0	0	0	0	0	0	0	--	--	--	--	--	--	--	--	--	--	--	--	conserved hypothetical protein [Trichinella spiralis].	--
EFV47899.1	396	11	0.7803	2.12802	25	0.8561	5.17121	5	0.5051	1.05287	1.28099	Up	0.0114855	0.0157656	1.01501	Up	0.197957	0.23072	2.29617	Up	0.00025881	0.000441621	conserved hypothetical protein [Trichinella spiralis].	--
EFV47900.1	479	0	0	0	0	0	0	0	0	0	--	--	--	--	--	--	--	--	--	--	--	--	zinc finger protein [Trichinella spiralis].	A9X5I1_DANRE Transposase OS=Danio rerio PE=4 SV=1
EFV47901.1	712	0	0	0	0	0	0	0	0	0	--	--	--	--	--	--	--	--	--	--	--	--	zinc finger protein [Trichinella spiralis].	A9X5H4_AEDAE Transposase OS=Aedes aegypti PE=4 SV=1
EFV47902.1	1624	55	0.2679	2.59451	36	0.2525	1.81578	619	0.3411	31.7838	-0.514871	Down	0.0957754	0.117788	-3.61493	Down	9.70418e-133	5.441e-132	-4.12963	Down	9.7417e-141	6.51455e-140	conserved hypothetical protein [Trichinella spiralis].	--
EFV47903.1	1387	496	0.7772	27.3958	92	0.4953	5.43324	100	0.4621	6.01207	-2.33407	Down	2.13084e-62	1.18428e-61	2.18784	Up	2.66454e-15	7.91657e-15	-0.14605	Down	0.484028	0.538975	fasciculation and elongation protein zeta-2 [Trichinella spiralis].	A8QDL7_BRUMA UNC-76, putative OS=Brugia malayi GN=Bm1_52880 PE=4 SV=1
EFV47904.1	373	0	0	0	0	0	0	0	0	0	--	--	--	--	--	--	--	--	--	--	--	--	conserved hypothetical protein [Trichinella spiralis].	--
EFV47905.1	300	0	0	0	0	0	0	0	0	0	--	--	--	--	--	--	--	--	--	--	--	--	putative ATP-dependent RNA helicase DDX46 [Trichinella spiralis].	A8PYY4_BRUMA KIAA0801 protein, putative OS=Brugia malayi GN=Bm1_39745 PE=3 SV=1
EFV47906.1	1190	9	0.1815	0.579394	2	0.063	0.137667	1	0.063	0.0700735	-2.07336	Down	0.0506922	0.0649689	3.04743	Up	0.0177038	0.0232154	0.974244	Up	0.63884	0.679233	hypothetical protein Tsp_14299 [Trichinella spiralis].	--
EFV47907.1	736	0	0	0	0	0	0	0	0	0	--	--	--	--	--	--	--	--	--	--	--	--	conserved hypothetical protein [Trichinella spiralis].	--
EFV47908.1	835	0	0	0	0	0	0	0	0	0	--	--	--	--	--	--	--	--	--	--	--	--	conserved hypothetical protein [Trichinella spiralis].	B7P3Y9_IXOSC Reverse transcriptase, putative OS=Ixodes scapularis GN=IscW_ISCW000808 PE=4 SV=1
EFV47909.1	906	0	0	0	0	0	0	0	0	0	--	--	--	--	--	--	--	--	--	--	--	--	conserved hypothetical protein [Trichinella spiralis].	B4P1Z7_DROYA GE12380 OS=Drosophila yakuba GN=GE12380 PE=4 SV=1
EFV47910.1	351	0	0	0	250	0.3504	58.3418	1703	0.4558	404.583	15.8322	Up	8.88178e-16	3.30583e-15	-18.6255	Down	0	0	-2.79383	Down	2.98092e-271	2.29984e-270	conserved hypothetical protein [Trichinella spiralis].	--
EFV47911.1	376	10	0.2766	2.03747	10	0.2899	2.17851	14	0.7819	3.10485	0.0965636	Up	0.876678	0.893542	-0.607924	Down	0.311094	0.344607	-0.511183	Down	0.398738	0.452836	hypothetical protein Tsp_14294 [Trichinella spiralis].	--
EFV47912.1	734	11	0.4877	1.14809	14	0.4482	1.56235	4	0.3052	0.454427	0.444487	Up	0.447762	0.488234	1.33693	Up	0.109621	0.131761	1.7816	Up	0.0213254	0.030678	hypothetical protein Tsp_14293 [Trichinella spiralis].	--
EFV47913.1	303	0	0	0	0	0	0	0	0	0	--	--	--	--	--	--	--	--	--	--	--	--	hypothetical protein Tsp_14292 [Trichinella spiralis].	--
EFV47914.1	179	0	0	0	0	0	0	0	0	0	--	--	--	--	--	--	--	--	--	--	--	--	conserved hypothetical protein [Trichinella spiralis].	--
EFV47915.1	354	0	0	0	0	0	0	0	0	0	--	--	--	--	--	--	--	--	--	--	--	--	conserved hypothetical protein [Trichinella spiralis].	--
EFV47916.1	391	0	0	0	0	0	0	0	0	0	--	--	--	--	--	--	--	--	--	--	--	--	conserved hypothetical protein [Trichinella spiralis].	--
EFV47917.1	556	0	0	0	0	0	0	2	0.2644	0.299955	--	--	--	--	-8.22805	Down	0.21951	0.254094	-8.2286	Down	0.243364	0.295912	putative protein argonaute [Trichinella spiralis].	B7Q990_IXOSC Translation initiation factor 2C, putative OS=Ixodes scapularis GN=IscW_ISCW021130 PE=4 SV=1
EFV47918.1	690	0	0	0	0	0	0	0	0	0	--	--	--	--	--	--	--	--	--	--	--	--	conserved hypothetical protein [Trichinella spiralis].	A7SE42_NEMVE Predicted protein OS=Nematostella vectensis GN=v1g210850 PE=4 SV=1
EFV47919.1	1052	0	0	0	2	0.1407	0.155726	2	0.1397	0.158531	7.28287	Up	0.22574	0.260237	-7.30807	Down	0.21951	0.251815	-0.025756	Down	0.983154	0.986938	putative protein tag-76 [Trichinella spiralis].	TAG76_CAEEL Putative protein tag-76 OS=Caenorhabditis elegans GN=tag-76 PE=2 SV=2
EFV47920.1	897	0	0	0	0	0	0	0	0	0	--	--	--	--	--	--	--	--	--	--	--	--	conserved hypothetical protein [Trichinella spiralis].	--
EFV47921.1	1031	0	0	0	0	0	0	0	0	0	--	--	--	--	--	--	--	--	--	--	--	--	zinc finger protein [Trichinella spiralis].	A9X5H4_AEDAE Transposase OS=Aedes aegypti PE=4 SV=1
EFV47922.1	301	0	0	0	0	0	0	0	0	0	--	--	--	--	--	--	--	--	--	--	--	--	hypothetical protein Tsp_14282 [Trichinella spiralis].	--
EFV47923.1	528	0	0	0	0	0	0	0	0	0	--	--	--	--	--	--	--	--	--	--	--	--	conserved hypothetical protein [Trichinella spiralis].	B8MI73_TALSN Putative uncharacterized protein OS=Talaromyces stipitatus (strain ATCC 10500 / CBS 375.48 / QM 6759 / NRRL 1006) GN=TSTA_040370 PE=4 SV=1
EFV47924.1	747	0	0	0	0	0	0	0	0	0	--	--	--	--	--	--	--	--	--	--	--	--	eukaryotic translation initiation factor 2C 3 [Trichinellaspiralis].	TAG76_CAEEL Putative protein tag-76 OS=Caenorhabditis elegans GN=tag-76 PE=2 SV=2
EFV47925.1	567	0	0	0	0	0	0	0	0	0	--	--	--	--	--	--	--	--	--	--	--	--	putative ATP synthase F1, delta subunit [Trichinella spiralis].	--
EFV47926.1	587	0	0	0	0	0	0	0	0	0	--	--	--	--	--	--	--	--	--	--	--	--	conserved hypothetical protein [Trichinella spiralis].	TAG76_CAEEL Putative protein tag-76 OS=Caenorhabditis elegans GN=tag-76 PE=2 SV=2
EFV47927.1	463	0	0	0	0	0	0	0	0	0	--	--	--	--	--	--	--	--	--	--	--	--	transposon Ty3-I Gag-Pol poly protein [Trichinella spiralis].	Q6IFU0_SCHMA Pol polyprotein OS=Schistosoma mansoni PE=2 SV=1
EFV47928.1	385	0	0	0	0	0	0	0	0	0	--	--	--	--	--	--	--	--	--	--	--	--	zinc finger protein [Trichinella spiralis].	--
EFV47929.1	315	0	0	0	4	0.5048	1.04015	0	0	0	10.0226	Up	0.0527222	0.0672834	--	--	--	--	10.0226	Up	0.0653396	0.0879905	putative TonB system transport protein ExbD [Trichinella spiralis].	--
EFV47930.1	474	0	0	0	0	0	0	0	0	0	--	--	--	--	--	--	--	--	--	--	--	--	conserved hypothetical protein [Trichinella spiralis].	--
EFV47931.1	632	0	0	0	0	0	0	0	0	0	--	--	--	--	--	--	--	--	--	--	--	--	tyrosine-protein phosphatase non-receptor type 4 [Trichinellaspiralis].	A8PQU2_BRUMA FERM domain OS=Brugia malayi GN=Bm1_31895 PE=4 SV=1
EFV47932.1	346	0	0	0	0	0	0	0	0	0	--	--	--	--	--	--	--	--	--	--	--	--	conserved hypothetical protein [Trichinella spiralis].	--
EFV47933.1	470	0	0	0	0	0	0	0	0	0	--	--	--	--	--	--	--	--	--	--	--	--	hypothetical protein Tsp_14269 [Trichinella spiralis].	--
EFV47934.1	687	0	0	0	4	0.2591	0.476925	0	0	0	8.89762	Up	0.0527222	0.0669923	--	--	--	--	8.89762	Up	0.0653396	0.087468	piggyBac transposable element-derived protein 3 [Trichinellaspiralis].	B7PN87_IXOSC Putative uncharacterized protein (Fragment) OS=Ixodes scapularis GN=IscW_ISCW006502 PE=4 SV=1
EFV47935.1	317	0	0	0	0	0	0	0	0	0	--	--	--	--	--	--	--	--	--	--	--	--	conserved hypothetical protein [Trichinella spiralis].	--
EFV47936.1	180	0	0	0	1	0.4056	0.455066	2	0.8167	0.926527	8.82993	Up	0.467106	0.506913	-9.85514	Down	0.21951	0.254007	-1.02576	Down	0.611564	0.654681	histone-lysine N-methyltransferase SETD8 [Trichinella spiralis].	SETD8_XENTR Histone-lysine N-methyltransferase SETD8 OS=Xenopus tropicalis GN=setd8 PE=2 SV=1
EFV47937.1	863	0	0	0	0	0	0	5	0.1819	0.483125	--	--	--	--	-8.9157	Down	0.0240922	0.0310936	-8.91625	Down	0.0296132	0.0419205	conserved hypothetical protein [Trichinella spiralis].	--
EFV47938.1	559	2	0.2648	0.274092	4	0.3953	0.586132	2	0.263	0.298345	1.09656	Up	0.400216	0.440982	-0.122497	Down	0.920438	0.929484	0.974244	Up	0.468012	0.52386	conserved hypothetical protein [Trichinella spiralis].	--
EFV47939.1	795	220	0.5862	21.1999	224	0.5711	23.0796	145	0.5836	15.209	0.122559	Up	0.370306	0.410032	0.478953	Up	0.00178308	0.00252388	0.60169	Up	7.78872e-05	0.000138075	ribonucleo protein [Trichinella spiralis].	RO60_CAEEL 60 kDa SS-A/Ro ribonucleoprotein homolog OS=Caenorhabditis elegans GN=rop-1 PE=2 SV=1
EFV47940.1	204	0	0	0	0	0	0	0	0	0	--	--	--	--	--	--	--	--	--	--	--	--	histone H3, embryonic [Trichinella spiralis].	H3_STRDR Histone H3, embryonic OS=Strongylocentrotus droebachiensis PE=2 SV=2
EFV47941.1	367	0	0	0	0	0	0	0	0	0	--	--	--	--	--	--	--	--	--	--	--	--	conserved hypothetical protein [Trichinella spiralis].	--
EFV47942.1	429	0	0	0	0	0	0	0	0	0	--	--	--	--	--	--	--	--	--	--	--	--	fanconi anemia group J protein [Trichinella spiralis].	FANCJ_MOUSE Fanconi anemia group J protein homolog OS=Mus musculus GN=Brip1 PE=2 SV=1
EFV47943.1	116	0	0	0	0	0	0	0	0	0	--	--	--	--	--	--	--	--	--	--	--	--	hypothetical protein Tsp_14259 [Trichinella spiralis].	--
EFV47944.1	1024	309	0.8447	23.1173	557	0.7676	44.5556	276	0.6914	22.4755	0.946634	Up	7.29194e-13	1.98632e-12	0.0404414	Up	0.736972	0.758733	0.987253	Up	0	0	armadillo segment polarity protein [Trichinella spiralis].	ARM_ANOGA Armadillo segment polarity protein OS=Anopheles gambiae GN=arm PE=3 SV=4
EFV47945.1	1359	13	0.3002	0.732829	0	0	0	0	0	0	-9.51733	Down	0.000193502	0.000305671	9.51661	Up	0.000218404	0.000329098	--	--	--	--	conserved hypothetical protein [Trichinella spiralis].	--
EFV47946.1	761	0	0	0	0	0	0	0	0	0	--	--	--	--	--	--	--	--	--	--	--	--	conserved hypothetical protein [Trichinella spiralis].	--
EFV47947.1	873	0	0	0	0	0	0	0	0	0	--	--	--	--	--	--	--	--	--	--	--	--	conserved hypothetical protein [Trichinella spiralis].	--
EFV47948.1	436	0	0	0	0	0	0	0	0	0	--	--	--	--	--	--	--	--	--	--	--	--	conserved hypothetical protein [Trichinella spiralis].	--
EFV47949.1	345	0	0	0	0	0	0	0	0	0	--	--	--	--	--	--	--	--	--	--	--	--	4-hydroxy-2-oxovalerate aldolase [Trichinella spiralis].	--
EFV47950.1	534	0	0	0	10	0.3614	1.53393	4	0.3165	0.624625	10.583	Up	0.000671658	0.00102113	-9.2863	Down	0.0503194	0.0631577	1.29617	Up	0.126915	0.162505	hypothetical protein Tsp_14253 [Trichinella spiralis].	--
EFV47951.1	135	1	0.5407	0.567473	0	0	0	0	0	0	-9.14841	Down	0.534014	0.565887	9.14768	Up	0.543328	0.573788	--	--	--	--	hypothetical protein Tsp_14251 [Trichinella spiralis].	--
EFV47952.1	594	0	0	0	0	0	0	0	0	0	--	--	--	--	--	--	--	--	--	--	--	--	conserved hypothetical protein [Trichinella spiralis].	--
EFV47953.1	730	2	0.2027	0.209887	0	0	0	0	0	0	-7.71347	Down	0.27594	0.310685	7.71274	Up	0.28319	0.315656	--	--	--	--	hypothetical protein Tsp_14249 [Trichinella spiralis].	--
EFV47954.1	318	100	0.8019	24.0908	0	0	0	2	0.4623	0.524449	-14.5562	Down	2.1898e-29	9.80006e-29	5.52136	Up	0.000106326	0.000164981	-9.03466	Down	0.243364	0.294995	conserved hypothetical protein [Trichinella spiralis].	--
EFV47955.1	265	4	0.6377	1.15636	1	0.283	0.309102	0	0	0	-1.90344	Down	0.251658	0.288417	10.1746	Up	0.0769328	0.0944717	8.27194	Up	0.508966	0.556129	putative integral membrane protein [Trichinella spiralis].	--
EFV47956.1	687	4	0.2344	0.446048	1	0.1063	0.119231	4	0.1485	0.485516	-1.90344	Down	0.251658	0.288368	-0.122497	Down	0.895798	0.908457	-2.02576	Down	0.21045	0.259955	conserved hypothetical protein [Trichinella spiralis].	--
EFV47957.1	470	0	0	0	0	0	0	0	0	0	--	--	--	--	--	--	--	--	--	--	--	--	conserved hypothetical protein [Trichinella spiralis].	--
EFV47958.1	518	0	0	0	0	0	0	0	0	0	--	--	--	--	--	--	--	--	--	--	--	--	conserved hypothetical protein [Trichinella spiralis].	--
EFV47959.1	645	0	0	0	0	0	0	0	0	0	--	--	--	--	--	--	--	--	--	--	--	--	conserved hypothetical protein [Trichinella spiralis].	--
EFV47960.1	418	0	0	0	0	0	0	0	0	0	--	--	--	--	--	--	--	--	--	--	--	--	conserved hypothetical protein [Trichinella spiralis].	--
EFV47961.1	890	0	0	0	0	0	0	0	0	0	--	--	--	--	--	--	--	--	--	--	--	--	conserved hypothetical protein [Trichinella spiralis].	--
EFV47962.1	389	0	0	0	0	0	0	0	0	0	--	--	--	--	--	--	--	--	--	--	--	--	conserved hypothetical protein [Trichinella spiralis].	A2TGR5_PATYE Polyprotein OS=Patinopecten yessoensis PE=4 SV=1
EFV47963.1	436	0	0	0	0	0	0	0	0	0	--	--	--	--	--	--	--	--	--	--	--	--	conserved hypothetical protein [Trichinella spiralis].	--
EFV47964.1	484	33	0.6343	5.22333	5	0.2975	0.846198	9	0.5227	1.55059	-2.6259	Down	6.34226e-06	1.12248e-05	1.75197	Up	0.000488394	0.000722759	-0.873753	Down	0.285686	0.333853	conserved hypothetical protein [Trichinella spiralis].	--
EFV47965.1	555	0	0	0	0	0	0	0	0	0	--	--	--	--	--	--	--	--	--	--	--	--	conserved hypothetical protein [Trichinella spiralis].	Q32VU4_TRISP Newborn larvae-specific DNase II-12 (Fragment) OS=Trichinella spiralis PE=2 SV=1
EFV47966.1	910	124	0.711	10.439	96	0.6879	8.64126	31	0.6582	2.84067	-0.27267	Down	0.165103	0.195744	1.8775	Up	1.63736e-12	3.80917e-12	1.60501	Up	7.51456e-09	1.68808e-08	conserved hypothetical protein [Trichinella spiralis].	--
EFV47967.1	339	0	0	0	0	0	0	0	0	0	--	--	--	--	--	--	--	--	--	--	--	--	hypothetical protein Tsp_14234 [Trichinella spiralis].	--
EFV47968.1	1231	0	0	0	0	0	0	0	0	0	--	--	--	--	--	--	--	--	--	--	--	--	serine-arginine protein 55 [Trichinella spiralis].	Q7ZXT2_XENLA B52-prov protein OS=Xenopus laevis PE=2 SV=1
EFV47969.1	639	0	0	0	0	0	0	0	0	0	--	--	--	--	--	--	--	--	--	--	--	--	conserved hypothetical protein [Trichinella spiralis].	A8P366_BRUMA Putative uncharacterized protein OS=Brugia malayi GN=Bm1_15205 PE=4 SV=1
EFV47970.1	352	0	0	0	0	0	0	0	0	0	--	--	--	--	--	--	--	--	--	--	--	--	conserved hypothetical protein [Trichinella spiralis].	--
EFV47971.1	391	0	0	0	0	0	0	0	0	0	--	--	--	--	--	--	--	--	--	--	--	--	conserved hypothetical protein [Trichinella spiralis].	A7SUZ6_NEMVE Predicted protein (Fragment) OS=Nematostella vectensis GN=v1g133330 PE=4 SV=1
EFV47972.1	1108	0	0	0	0	0	0	90	0.6516	6.77335	--	--	--	--	-12.7251	Down	1.56267e-29	5.45688e-29	-12.7257	Down	3.57232e-28	1.48625e-27	ubiquitin associated and SH3 domain-containing protein B[Trichinella spiralis].	UBS3A_DROME Protein UBASH3A homolog OS=Drosophila melanogaster GN=CG13604 PE=1 SV=1
EFV47973.1	453	0	0	0	0	0	0	0	0	0	--	--	--	--	--	--	--	--	--	--	--	--	hypothetical protein Tsp_14229 [Trichinella spiralis].	--
EFV47974.1	549	0	0	0	0	0	0	0	0	0	--	--	--	--	--	--	--	--	--	--	--	--	conserved hypothetical protein [Trichinella spiralis].	Q17AS4_AEDAE Putative uncharacterized protein OS=Aedes aegypti GN=AAEL005171 PE=4 SV=1
EFV47975.1	828	3	0.2669	0.277568	0	0	0	6	0.2536	0.604257	-8.1167	Down	0.142585	0.171318	-1.1225	Down	0.278548	0.314672	-9.23902	Down	0.0146745	0.021546	conserved hypothetical protein [Trichinella spiralis].	--
EFV47976.1	407	0	0	0	0	0	0	0	0	0	--	--	--	--	--	--	--	--	--	--	--	--	hypothetical protein Tsp_14226 [Trichinella spiralis].	--
EFV47977.1	501	0	0	0	0	0	0	0	0	0	--	--	--	--	--	--	--	--	--	--	--	--	hypothetical protein Tsp_14224 [Trichinella spiralis].	--
EFV47978.1	897	0	0	0	0	0	0	0	0	0	--	--	--	--	--	--	--	--	--	--	--	--	conserved hypothetical protein [Trichinella spiralis].	--
EFV47979.1	441	0	0	0	0	0	0	0	0	0	--	--	--	--	--	--	--	--	--	--	--	--	conserved hypothetical protein [Trichinella spiralis].	Q4TFJ4_TETNG Chromosome undetermined SCAF4433, whole genome shotgun sequence OS=Tetraodon nigroviridis GN=GSTENG00001610001 PE=4 SV=1
EFV47980.1	1067	16	0.3955	1.14877	58	0.4386	4.45257	38	0.5173	2.96975	1.95454	Up	2.0369e-07	3.91752e-07	-1.37042	Down	0.000913112	0.00131722	0.584297	Up	0.0513676	0.0705608	cuticle collagen 2C [Trichinella spiralis].	--
EFV47981.1	297	0	0	0	0	0	0	0	0	0	--	--	--	--	--	--	--	--	--	--	--	--	suppressor/enhancer of lin-12 protein 9 [Trichinella spiralis].	SEL9_CAEEL Suppressor/enhancer of lin-12 protein 9 OS=Caenorhabditis elegans GN=sel-9 PE=1 SV=1
EFV47982.1	561	0	0	0	0	0	0	0	0	0	--	--	--	--	--	--	--	--	--	--	--	--	nuclear receptor coactivator 6 [Trichinella spiralis].	--
EFV47983.1	774	162	0.6783	16.0344	442	0.4341	46.7766	946	0.5543	101.918	1.54462	Up	0	0	-2.66834	Down	2.7528e-150	1.61489e-149	-1.12355	Down	1.40678e-44	6.65894e-44	histone acetyltransferase subunit NuA4 superfamily [Trichinellaspiralis].	A8NU33_BRUMA Sarcoma antigen NY-SAR-91, putative OS=Brugia malayi GN=Bm1_09855 PE=4 SV=1
EFV47984.1	987	1	0.074	0.0776178	0	0	0	0	0	0	-6.27832	Down	0.534014	0.569865	6.27759	Up	0.543328	0.577837	--	--	--	--	conserved hypothetical protein [Trichinella spiralis].	--
EFV47985.1	303	0	0	0	0	0	0	0	0	0	--	--	--	--	--	--	--	--	--	--	--	--	conserved hypothetical protein [Trichinella spiralis].	--
EFV47986.1	472	0	0	0	0	0	0	0	0	0	--	--	--	--	--	--	--	--	--	--	--	--	conserved hypothetical protein [Trichinella spiralis].	--
EFV47987.1	438	11	0.8402	1.92397	73	0.9726	13.652	42	0.6416	7.99605	2.82696	Up	1.26596e-06	2.3338e-06	-2.05538	Down	3.34728e-06	5.83012e-06	0.771751	Up	0.00514222	0.00788889	conserved hypothetical protein [Trichinella spiralis].	--
EFV47988.1	386	4	0.4249	0.793874	0	0	0	0	0	0	-9.63277	Down	0.0736776	0.0918743	9.63204	Up	0.0769328	0.0943691	--	--	--	--	conserved hypothetical protein [Trichinella spiralis].	--
EFV47989.1	560	0	0	0	0	0	0	0	0	0	--	--	--	--	--	--	--	--	--	--	--	--	conserved hypothetical protein [Trichinella spiralis].	--
EFV47990.1	612	2	0.2418	0.250356	14	0.6176	1.8738	0	0	0	2.90392	Up	0.00161704	0.00236935	7.96711	Up	0.28319	0.318219	10.8718	Up	6.97382e-05	0.000124559	putative zinc finger protein [Trichinella spiralis].	--
EFV47991.1	579	0	0	0	0	0	0	0	0	0	--	--	--	--	--	--	--	--	--	--	--	--	putative ankyrin repeat protein B19/B20 [Trichinella spiralis].	--
EFV47992.1	815	0	0	0	0	0	0	0	0	0	--	--	--	--	--	--	--	--	--	--	--	--	putative N-glycosylase/DNA lyase [Trichinella spiralis].	--
EFV47993.1	956	40	0.5408	3.20539	125	0.4529	10.7102	52	0.3912	4.53572	1.74042	Up	8.884e-13	2.38489e-12	-0.501009	Down	0.0979214	0.118613	1.23959	Up	5.53612e-08	1.19364e-07	peptide chain release factor 2 [Trichinella spiralis].	--
EFV47994.1	691	0	0	0	0	0	0	0	0	0	--	--	--	--	--	--	--	--	--	--	--	--	conserved hypothetical protein [Trichinella spiralis].	--
EFV47995.1	575	0	0	0	3	0.2696	0.427367	0	0	0	8.73933	Up	0.109094	0.133258	--	--	--	--	8.73933	Up	0.129523	0.165366	conserved hypothetical protein [Trichinella spiralis].	B7S945_9HYME Putative uncharacterized protein OS=Glyptapanteles indiensis GN=GIP_L8_0340 PE=4 SV=1
EFV47996.1	404	21	0.5916	3.98214	8	0.7351	1.62202	4	0.6213	0.825618	-1.29575	Down	0.0261166	0.0345502	2.26982	Up	0.00117632	0.00168937	0.974244	Up	0.281164	0.329002	hypothetical protein Tsp_14205 [Trichinella spiralis].	--
EFV47997.1	126	2	0.8492	1.21601	1	0.5952	0.650095	1	0.5952	0.661805	-0.903436	Down	0.675884	0.704565	0.877503	Up	0.690336	0.71419	-0.025756	Down	0.986328	0.989079	hypothetical protein Tsp_14203 [Trichinella spiralis].	--
EFV47998.1	428	2	0.264	0.357985	0	0	0	0	0	0	-8.48376	Down	0.27594	0.310634	8.48303	Up	0.28319	0.315604	--	--	--	--	ISPsy5, Orf1 [Trichinella spiralis].	--
EFV47999.1	378	0	0	0	0	0	0	0	0	0	--	--	--	--	--	--	--	--	--	--	--	--	cuticle collagen dpy-10 [Trichinella spiralis].	CORA1_RAT Collagen alpha-1(XXVII) chain OS=Rattus norvegicus GN=Col27a1 PE=2 SV=1
EFV48000.1	507	2	0.2919	0.302204	2	0.2919	0.323124	163	0.8521	26.809	0.0965636	Up	0.93744	0.946689	-6.47123	Down	2.6278e-49	1.0495e-48	-6.37448	Down	6.93246e-47	3.33244e-46	conserved hypothetical protein [Trichinella spiralis].	--
EFV48001.1	360	0	0	0	0	0	0	0	0	0	--	--	--	--	--	--	--	--	--	--	--	--	histone H2B, gonadal [Trichinella spiralis].	H2B7_CHICK Histone H2B 7 OS=Gallus gallus GN=H2B-VII PE=1 SV=2
EFV48002.1	258	0	0	0	0	0	0	0	0	0	--	--	--	--	--	--	--	--	--	--	--	--	hypothetical protein Tsp_14199 [Trichinella spiralis].	--
EFV48003.1	441	0	0	0	2	0.3356	0.371483	0	0	0	8.53715	Up	0.22574	0.260503	--	--	--	--	8.53715	Up	0.256754	0.302783	conserved hypothetical protein [Trichinella spiralis].	--
EFV48004.1	954	3	0.1855	0.240908	0	0	0	0	0	0	-7.91234	Down	0.142585	0.171455	7.91161	Up	0.147603	0.174964	--	--	--	--	conserved hypothetical protein [Trichinella spiralis].	C3YPL0_BRAFL Putative uncharacterized protein OS=Branchiostoma floridae GN=BRAFLDRAFT_215186 PE=4 SV=1
EFV48005.1	333	0	0	0	0	0	0	0	0	0	--	--	--	--	--	--	--	--	--	--	--	--	conserved hypothetical protein [Trichinella spiralis].	--
EFV48006.1	365	0	0	0	7	0.4822	1.57091	467	0.8384	106.69	10.6174	Up	0.00595074	0.0083672	-16.7025	Down	4.04626e-150	2.37265e-149	-6.08568	Down	3.4511e-130	2.25679e-129	conserved hypothetical protein [Trichinella spiralis].	--
EFV48007.1	835	11	0.3665	1.00922	10	0.2156	0.980981	8	0.2144	0.798921	-0.0409399	Down	0.957194	0.959538	0.336934	Up	0.633146	0.661686	0.296172	Up	0.676168	0.712938	hypothetical protein Tsp_14194 [Trichinella spiralis].	--
EFV48008.1	387	0	0	0	0	0	0	0	0	0	--	--	--	--	--	--	--	--	--	--	--	--	conserved hypothetical protein [Trichinella spiralis].	--
EFV48009.1	970	0	0	0	0	0	0	0	0	0	--	--	--	--	--	--	--	--	--	--	--	--	conserved hypothetical protein [Trichinella spiralis].	Q7PNQ7_ANOGA AGAP005472-PA OS=Anopheles gambiae GN=AGAP005472 PE=4 SV=2
EFV48010.1	438	0	0	0	0	0	0	0	0	0	--	--	--	--	--	--	--	--	--	--	--	--	conserved hypothetical protein [Trichinella spiralis].	A8XXX1_CAEBR Putative uncharacterized protein OS=Caenorhabditis briggsae GN=CBG20487 PE=4 SV=2
EFV48011.1	888	2	0.1667	0.172542	0	0	0	1	0.0845	0.0939047	-7.43081	Down	0.27594	0.314326	0.877503	Up	0.690336	0.714517	-6.55313	Down	0.491114	0.545495	hypothetical protein Tsp_14190 [Trichinella spiralis].	--
EFV48012.1	991	1	0.0737	0.0773045	0	0	0	14	0.4147	1.17803	-6.27248	Down	0.534014	0.566287	-3.92985	Down	0.000280812	0.000420846	-10.2022	Down	5.33544e-05	9.61348e-05	hypothetical protein Tsp_14189 [Trichinella spiralis].	--
EFV48013.1	480	0	0	0	0	0	0	0	0	0	--	--	--	--	--	--	--	--	--	--	--	--	transcription factor BTF3 [Trichinella spiralis].	B5XE39_SALSA Transcription factor BTF3 homolog 4 OS=Salmo salar GN=BT3L4 PE=2 SV=1
EFV48014.1	1181	4	0.1346	0.259471	2	0.1101	0.138716	0	0	0	-0.903436	Down	0.509772	0.547194	8.0187	Up	0.0769328	0.0946087	7.11599	Up	0.256754	0.304673	polypeptide N-acetylgalactosaminyltransferase 3 [Trichinellaspiralis].	A8Q9W6_BRUMA Polypeptide N-acetylgalactosaminyltransferase 3, putative OS=Brugia malayi GN=Bm1_47265 PE=4 SV=1
EFV48015.1	498	6	0.3795	0.922998	2	0.2972	0.328964	0	0	0	-1.4884	Down	0.21485	0.251829	9.84946	Up	0.0209	0.0272302	8.36178	Up	0.256754	0.306891	hypothetical protein Tsp_14186 [Trichinella spiralis].	--
EFV48016.1	536	3	0.4123	0.428781	6	0.4701	0.916925	6	0.5784	0.933441	1.09656	Up	0.291696	0.327035	-1.1225	Down	0.278548	0.314619	-0.025756	Down	0.973812	0.986645	hypothetical protein Tsp_14185 [Trichinella spiralis].	--
EFV48017.1	152	0	0	0	0	0	0	0	0	0	--	--	--	--	--	--	--	--	--	--	--	--	conserved hypothetical protein [Trichinella spiralis].	--
EFV48018.1	507	0	0	0	0	0	0	0	0	0	--	--	--	--	--	--	--	--	--	--	--	--	conserved hypothetical protein [Trichinella spiralis].	--
EFV48019.1	372	0	0	0	0	0	0	0	0	0	--	--	--	--	--	--	--	--	--	--	--	--	actin-related protein 6 [Trichinella spiralis].	C3ZCC2_BRAFL Putative uncharacterized protein OS=Branchiostoma floridae GN=BRAFLDRAFT_75660 PE=4 SV=1
EFV48020.1	1525	4	0.1292	0.200941	0	0	0	3	0.1456	0.164041	-7.65063	Down	0.0736776	0.0921379	0.29254	Up	0.821236	0.839242	-7.35791	Down	0.120596	0.155386	putative calcium binding EGF domain protein [Trichinella spiralis].	A8P339_BRUMA Transmembrane cell adhesion receptor mua-3, putative (Fragment) OS=Brugia malayi GN=Bm1_15155 PE=4 SV=1
EFV48021.1	654	0	0	0	0	0	0	0	0	0	--	--	--	--	--	--	--	--	--	--	--	--	eukaryotic translation initiation factor 2C 1 [Trichinellaspiralis].	TAG76_CAEEL Putative protein tag-76 OS=Caenorhabditis elegans GN=tag-76 PE=2 SV=2
EFV48022.1	245	0	0	0	0	0	0	0	0	0	--	--	--	--	--	--	--	--	--	--	--	--	cyclin-C [Trichinella spiralis].	--
EFV48023.1	1260	204	0.5238	12.4033	32	0.3794	2.0803	37	0.4952	2.44868	-2.57586	Down	1.29328e-29	5.79935e-29	2.34047	Up	8.72636e-14	2.37471e-13	-0.235209	Down	0.501542	0.55219	hypothetical protein Tsp_14178 [Trichinella spiralis].	--
EFV48024.1	404	0	0	0	0	0	0	0	0	0	--	--	--	--	--	--	--	--	--	--	--	--	tubulointerstitial nephritis antigen [Trichinella spiralis].	--
EFV48025.1	849	8	0.2956	0.721873	4	0.1366	0.385922	23	0.2285	2.25902	-0.903436	Down	0.322946	0.360516	-1.64606	Down	0.00333972	0.00464438	-2.54932	Down	0.000149942	0.000260023	putative R-spondin-3 [Trichinella spiralis].	Q7Q232_ANOGA AGAP010795-PA OS=Anopheles gambiae GN=AGAP010795 PE=4 SV=3
EFV48026.1	1445	0	0	0	12	0.1329	0.680238	25	0.2464	1.44269	9.40989	Up	0.000156868	0.000248936	-10.494	Down	9.6538e-09	1.89212e-08	-1.08465	Down	0.029238	0.0414467	conserved hypothetical protein [Trichinella spiralis].	--
EFV48027.1	495	0	0	0	0	0	0	0	0	0	--	--	--	--	--	--	--	--	--	--	--	--	copia protein [Trichinella spiralis].	B3Y003_BOMMO Polyprotein OS=Bombyx mori PE=4 SV=1
EFV48028.1	360	0	0	0	0	0	0	0	0	0	--	--	--	--	--	--	--	--	--	--	--	--	histone H2B, gonadal [Trichinella spiralis].	H2B7_CHICK Histone H2B 7 OS=Gallus gallus GN=H2B-VII PE=1 SV=2
EFV48029.1	434	0	0	0	16	0.3963	3.01979	246	0.477	47.2657	11.5602	Up	8.55664e-06	1.49908e-05	-15.528	Down	1.9764e-79	9.26259e-79	-3.96827	Down	2.85028e-55	1.44205e-54	putative neuromodulin [Trichinella spiralis].	--
EFV48030.1	1345	0	0	0	2	0.11	0.121802	0	0	0	6.9284	Up	0.22574	0.262476	--	--	--	--	6.9284	Up	0.256754	0.305737	cytoplasmic dynein 1 heavy chain 1 [Trichinella spiralis].	DYHC1_HUMAN Cytoplasmic dynein 1 heavy chain 1 OS=Homo sapiens GN=DYNC1H1 PE=1 SV=5
EFV48031.1	477	0	0	0	0	0	0	0	0	0	--	--	--	--	--	--	--	--	--	--	--	--	conserved hypothetical protein [Trichinella spiralis].	--
EFV48032.1	330	0	0	0	0	0	0	0	0	0	--	--	--	--	--	--	--	--	--	--	--	--	eukaryotic translation initiation factor 2C 2 [Trichinellaspiralis].	B4LJF3_DROVI GJ21530 OS=Drosophila virilis GN=GJ21530 PE=4 SV=1
EFV48033.1	452	0	0	0	0	0	0	0	0	0	--	--	--	--	--	--	--	--	--	--	--	--	hypothetical protein Tsp_14168 [Trichinella spiralis].	--
EFV48034.1	396	0	0	0	0	0	0	0	0	0	--	--	--	--	--	--	--	--	--	--	--	--	histone H2A [Trichinella spiralis].	A9UHP6_PENMO Histone H2A (Fragment) OS=Penaeus monodon PE=2 SV=1
EFV48035.1	968	0	0	0	0	0	0	0	0	0	--	--	--	--	--	--	--	--	--	--	--	--	eukaryotic translation initiation factor 2C 3 [Trichinellaspiralis].	TAG76_CAEEL Putative protein tag-76 OS=Caenorhabditis elegans GN=tag-76 PE=2 SV=2
EFV48036.1	535	0	0	0	0	0	0	0	0	0	--	--	--	--	--	--	--	--	--	--	--	--	hypothetical protein Tsp_14165 [Trichinella spiralis].	--
EFV48037.1	1191	371	0.8069	23.8639	78	0.6146	5.36451	220	0.775	15.4032	-2.15331	Down	8.44386e-43	4.20823e-42	0.631418	Up	1.85779e-07	3.44317e-07	-1.52171	Down	1.46882e-17	5.41037e-17	hypothetical protein Tsp_14163 [Trichinella spiralis].	--
EFV48038.1	622	118	0.7267	14.5335	79	0.5016	10.4036	112	0.5547	15.0151	-0.482299	Down	0.0208968	0.0279072	-0.0472091	Down	0.801732	0.820609	-0.52933	Down	0.012073	0.0179162	fermitin family protein [Trichinella spiralis].	A8QE31_BRUMA Unc-112 related protein., putative OS=Brugia malayi GN=Bm1_50650 PE=4 SV=1
EFV48039.1	987	0	0	0	0	0	0	0	0	0	--	--	--	--	--	--	--	--	--	--	--	--	hypothetical protein Tsp_14162 [Trichinella spiralis].	--
EFV48040.1	318	0	0	0	0	0	0	0	0	0	--	--	--	--	--	--	--	--	--	--	--	--	conserved hypothetical protein [Trichinella spiralis].	--
EFV48041.1	404	362	0.7302	68.6445	268	0.6955	54.3376	1045	0.7252	215.693	-0.337193	Down	0.00361948	0.00518422	-1.65194	Down	2.45486e-90	1.19595e-89	-1.98895	Down	8.60312e-112	5.41809e-111	conserved hypothetical protein [Trichinella spiralis].	--
EFV48042.1	913	2	0.1621	0.167818	0	0	0	0	0	0	-7.39075	Down	0.27594	0.314194	7.39002	Up	0.28319	0.318986	--	--	--	--	protein phosphatase PP2A [Trichinella spiralis].	A8PEI6_BRUMA Serine/threonine protein phosphatase 2A, putative OS=Brugia malayi GN=Bm1_23460 PE=4 SV=1
EFV48043.1	1386	0	0	0	0	0	0	0	0	0	--	--	--	--	--	--	--	--	--	--	--	--	E3 ubiquitin-protein ligase HUWE1 [Trichinella spiralis].	HUWE1_MOUSE E3 ubiquitin-protein ligase HUWE1 OS=Mus musculus GN=Huwe1 PE=1 SV=4
EFV48044.1	442	0	0	0	0	0	0	0	0	0	--	--	--	--	--	--	--	--	--	--	--	--	conserved hypothetical protein [Trichinella spiralis].	--
EFV48045.1	473	0	0	0	2	0.3129	0.346351	0	0	0	8.43609	Up	0.22574	0.26171	--	--	--	--	8.43609	Up	0.256754	0.304619	conserved domain protein [Trichinella spiralis].	--
EFV48046.1	526	14	0.4011	2.03902	10	0.3821	1.55726	2	0.2795	0.317062	-0.388863	Down	0.528488	0.564995	2.68486	Up	0.0041691	0.00576407	2.29617	Up	0.0245122	0.0349787	elongator complex protein 3 [Trichinella spiralis].	ELP3_XENTR Elongator complex protein 3 OS=Xenopus tropicalis GN=elp3 PE=2 SV=1
EFV48047.1	1150	0	0	0	4	0.1504	0.284911	8	0.1652	0.580086	8.15437	Up	0.0527222	0.0671692	-9.17957	Down	0.00264424	0.00370877	-1.02576	Down	0.253068	0.303303	eukaryotic translation initiation factor 2C 2 [Trichinellaspiralis].	TAG76_CAEEL Putative protein tag-76 OS=Caenorhabditis elegans GN=tag-76 PE=2 SV=2
EFV48048.1	391	0	0	0	0	0	0	0	0	0	--	--	--	--	--	--	--	--	--	--	--	--	conserved hypothetical protein [Trichinella spiralis].	A7SUZ6_NEMVE Predicted protein (Fragment) OS=Nematostella vectensis GN=v1g133330 PE=4 SV=1
EFV48049.1	460	4	0.5565	0.666163	13	0.9239	2.3149	1	0.1565	0.181277	1.797	Up	0.0215224	0.0287199	1.8775	Up	0.26161	0.296947	3.67468	Up	0.00167314	0.00268223	conserved hypothetical protein [Trichinella spiralis].	--
EFV48050.1	1046	0	0	0	0	0	0	0	0	0	--	--	--	--	--	--	--	--	--	--	--	--	putative protein tag-76 [Trichinella spiralis].	TAG76_CAEEL Putative protein tag-76 OS=Caenorhabditis elegans GN=tag-76 PE=2 SV=2
EFV48051.1	399	0	0	0	0	0	0	20	0.8045	4.17982	--	--	--	--	-12.0287	Down	3.837e-07	7.01364e-07	-12.0292	Down	7.9e-07	1.61261e-06	conserved hypothetical protein [Trichinella spiralis].	Q45FH6_ADIVA Transposase OS=Adineta vaga PE=4 SV=1
EFV48052.1	853	0	0	0	0	0	0	0	0	0	--	--	--	--	--	--	--	--	--	--	--	--	conserved hypothetical protein [Trichinella spiralis].	--
EFV48053.1	1139	298	0.8648	20.0434	67	0.6602	4.81835	159	0.4284	11.6406	-2.05652	Down	8.26674e-33	3.81592e-32	0.783788	Up	1.65535e-08	3.21424e-08	-1.27255	Down	2.52222e-10	5.97685e-10	putative serine protease UNQ9391/PRO34284-like protein [Trichinellaspiralis].	A7RKX8_NEMVE Predicted protein (Fragment) OS=Nematostella vectensis GN=v1g85345 PE=3 SV=1
EFV48054.1	379	0	0	0	0	0	0	0	0	0	--	--	--	--	--	--	--	--	--	--	--	--	conserved hypothetical protein [Trichinella spiralis].	Q32VU6_TRISP Newborn larvae-specific DNase II-10 OS=Trichinella spiralis PE=2 SV=1
EFV48055.1	779	0	0	0	0	0	0	0	0	0	--	--	--	--	--	--	--	--	--	--	--	--	putative PAN domain protein [Trichinella spiralis].	--
EFV48056.1	306	0	0	0	2	0.4837	0.535372	28	0.6667	7.63022	9.0644	Up	0.22574	0.262093	-12.897	Down	1.05955e-09	2.14776e-09	-3.83311	Down	3.62848e-07	7.51166e-07	hypothetical protein Tsp_14145 [Trichinella spiralis].	--
EFV48057.1	172	0	0	0	0	0	0	0	0	0	--	--	--	--	--	--	--	--	--	--	--	--	conserved hypothetical protein [Trichinella spiralis].	--
EFV48058.1	1089	0	0	0	0	0	0	0	0	0	--	--	--	--	--	--	--	--	--	--	--	--	zinc finger protein [Trichinella spiralis].	A9X5I0_DANRE Transposase OS=Danio rerio PE=4 SV=1
EFV48059.1	439	10	0.7882	1.74508	10	0.385	1.86588	5	0.5171	0.949743	0.0965636	Up	0.876678	0.894014	0.877503	Up	0.279116	0.315208	0.974244	Up	0.223522	0.275029	conserved hypothetical protein [Trichinella spiralis].	--
EFV48060.1	1081	13	0.4366	0.92129	7	0.2211	0.53042	2	0.136	0.154278	-0.796521	Down	0.24654	0.283297	2.57794	Up	0.00704558	0.00954542	1.7816	Up	0.115906	0.150113	ubiquitin carboxyl- hydrolase 36 [Trichinella spiralis].	B3RPT1_TRIAD Ubiquitin carboxyl-terminal hydrolase OS=Trichoplax adhaerens GN=TRIADDRAFT_53651 PE=3 SV=1
EFV48061.1	371	0	0	0	0	0	0	0	0	0	--	--	--	--	--	--	--	--	--	--	--	--	conserved hypothetical protein [Trichinella spiralis].	--
EFV48062.1	113	0	0	0	0	0	0	0	0	0	--	--	--	--	--	--	--	--	--	--	--	--	conserved hypothetical protein [Trichinella spiralis].	A8NLF8_BRUMA Putative uncharacterized protein (Fragment) OS=Brugia malayi GN=Bm1_04940 PE=4 SV=1
EFV48063.1	568	9	0.5739	1.21387	32	0.8011	4.61476	5	0.6109	0.734044	1.92664	Up	0.000120284	0.000193864	0.7255	Up	0.386168	0.423138	2.65232	Up	3.18958e-05	5.84925e-05	conserved hypothetical protein [Trichinella spiralis].	--
EFV48064.1	312	0	0	0	0	0	0	0	0	0	--	--	--	--	--	--	--	--	--	--	--	--	putative maltase H [Trichinella spiralis].	--
EFV48065.1	666	0	0	0	0	0	0	0	0	0	--	--	--	--	--	--	--	--	--	--	--	--	conserved hypothetical protein [Trichinella spiralis].	--
EFV48066.1	678	32	0.323	3.61575	701	0.295	84.6907	1674	0.385	205.886	4.54983	Up	4.44044e-12	1.06904e-11	-5.83158	Down	0	0	-1.28157	Down	4.55024e-95	2.7238e-94	conserved hypothetical protein [Trichinella spiralis].	--
EFV48067.1	363	2	0.4077	0.422087	11	0.6529	2.48218	2	0.405	0.459435	2.556	Up	0.00922002	0.01277	-0.122497	Down	0.920438	0.928793	2.43368	Up	0.0142916	0.0210629	conserved hypothetical protein [Trichinella spiralis].	--
EFV48068.1	962	322	0.8669	25.6424	336	0.7058	28.6096	76	0.6455	6.58778	0.157964	Up	0.160112	0.189961	1.96049	Up	0	0	2.11863	Up	0	0	conserved hypothetical protein [Trichinella spiralis].	--
EFV48069.1	834	45	0.4137	4.13357	0	0	0	18	0.3225	1.79973	-12.0132	Down	1.29134e-13	4.174e-13	1.19943	Up	0.00201006	0.00283747	-10.8136	Down	3.21718e-06	6.31985e-06	putative gamma-interferon-inducible lysosomal thiol reductase[Trichinella spiralis].	Q5XJN2_DANRE Interferon gamma inducible protein 30 OS=Danio rerio GN=ifi30 PE=2 SV=1
EFV48070.1	109	0	0	0	0	0	0	0	0	0	--	--	--	--	--	--	--	--	--	--	--	--	hypothetical protein Tsp_14130 [Trichinella spiralis].	--
EFV48071.1	867	0	0	0	0	0	0	0	0	0	--	--	--	--	--	--	--	--	--	--	--	--	putative PH domain protein [Trichinella spiralis].	--
EFV48072.1	1043	100	0.6309	7.34504	34	0.559	2.67019	12	0.2876	0.959395	-1.45983	Down	5.95502e-08	1.17149e-07	2.9364	Up	2.86304e-07	5.27744e-07	1.47674	Up	0.00134513	0.00216815	acetylcholinesterase 1 [Trichinella spiralis].	ACE1_CAEEL Acetylcholinesterase 1 OS=Caenorhabditis elegans GN=ace-1 PE=1 SV=1
EFV48073.1	1388	0	0	0	0	0	0	8	0.1715	0.480619	--	--	--	--	-8.9082	Down	0.00264424	0.00370762	-8.90875	Down	0.00360342	0.00560968	hypothetical protein Tsp_14128 [Trichinella spiralis].	--
EFV48074.1	391	0	0	0	0	0	0	0	0	0	--	--	--	--	--	--	--	--	--	--	--	--	conserved hypothetical protein [Trichinella spiralis].	--
EFV48075.1	507	0	0	0	0	0	0	0	0	0	--	--	--	--	--	--	--	--	--	--	--	--	conserved hypothetical protein [Trichinella spiralis].	A7AR27_BABBO Putative uncharacterized protein OS=Babesia bovis GN=BBOV_IV006370 PE=4 SV=1
EFV48076.1	598	0	0	0	0	0	0	0	0	0	--	--	--	--	--	--	--	--	--	--	--	--	conserved hypothetical protein [Trichinella spiralis].	--
EFV48077.1	593	0	0	0	0	0	0	0	0	0	--	--	--	--	--	--	--	--	--	--	--	--	putative immunoglobulin I-set domain protein [Trichinellaspiralis].	A8XNA1_CAEBR Putative uncharacterized protein OS=Caenorhabditis briggsae GN=CBG16014 PE=4 SV=2
EFV48078.1	1527	227	0.7623	11.3885	251	0.7348	13.4642	287	0.6182	15.6727	0.241559	Up	0.0673492	0.0846706	-0.460856	Down	0.000306718	0.00045891	-0.219119	Down	0.078708	0.104024	conserved hypothetical protein [Trichinella spiralis].	A8PFH1_BRUMA L1P family of ribosomal proteins containing protein OS=Brugia malayi GN=Bm1_24175 PE=4 SV=1
EFV48079.1	1658	1	0.044	0.0462055	0	0	0	0	0	0	-5.52999	Down	0.534014	0.569955	5.52927	Up	0.543328	0.577928	--	--	--	--	Tas retrotransposon peptidase A16 superfamily [Trichinellaspiralis].	C7C204_SCHJA Gag-Pol polyprotein OS=Schistosoma japonicum PE=4 SV=1
EFV48080.1	1162	0	0	0	0	0	0	0	0	0	--	--	--	--	--	--	--	--	--	--	--	--	eukaryotic translation initiation factor 2C 2 [Trichinellaspiralis].	B7QCC4_IXOSC Translation initiation factor 2C, putative OS=Ixodes scapularis GN=IscW_ISCW013378 PE=4 SV=1
EFV48081.1	693	4	0.4271	0.442186	2	0.2136	0.236398	0	0	0	-0.903436	Down	0.509772	0.546499	8.78778	Up	0.0769328	0.0943094	7.88507	Up	0.256754	0.302622	hypothetical protein Tsp_14120 [Trichinella spiralis].	--
EFV48082.1	704	19	0.4403	2.06757	659	0.5668	76.6761	173	0.554	20.4915	5.21277	Up	1.11748e-08	2.26871e-08	-3.3092	Down	1.80717e-35	6.57474e-35	1.90375	Up	2.37588e-13	7.31687e-13	conserved hypothetical protein [Trichinella spiralis].	--
EFV48083.1	1108	0	0	0	0	0	0	0	0	0	--	--	--	--	--	--	--	--	--	--	--	--	niemann-Pick C1 protein [Trichinella spiralis].	A8PPM4_BRUMA Niemann-Pick C1 protein, putative OS=Brugia malayi GN=Bm1_30915 PE=4 SV=1
EFV48084.1	501	5	0.1796	0.764559	4	0.1677	0.653988	1	0.1437	0.166442	-0.225364	Down	0.837454	0.85777	2.19943	Up	0.155826	0.1837	1.97424	Up	0.227742	0.279601	zinc finger protein [Trichinella spiralis].	B2RPU8_MOUSE SCAN domain containing 3 OS=Mus musculus GN=2410018M08Rik PE=2 SV=1
EFV48085.1	311	0	0	0	0	0	0	0	0	0	--	--	--	--	--	--	--	--	--	--	--	--	conserved hypothetical protein [Trichinella spiralis].	--
EFV48086.1	1318	111	0.5531	6.45188	0	0	0	8	0.3703	0.506145	-12.6555	Down	1.53559e-32	7.06653e-32	3.67192	Up	3.70328e-06	6.41558e-06	-8.98341	Down	0.00360342	0.00561099	conserved hypothetical protein [Trichinella spiralis].	--
EFV48087.1	1061	81	0.8841	5.84855	7	0.3808	0.540418	4	0.1772	0.314373	-3.43593	Down	2.86046e-16	1.07474e-15	4.21735	Up	3.85894e-05	6.21232e-05	0.781599	Up	0.40523	0.459463	conserved hypothetical protein [Trichinella spiralis].	--
EFV48088.1	1560	122	0.2814	5.9912	9	0.1673	0.472569	8	0.1199	0.427628	-3.66425	Down	4.25538e-25	1.80064e-24	3.80824	Up	3.70328e-06	6.41394e-06	0.144169	Up	0.84446	0.867348	putative Low-density lipoprotein receptor domain class A[Trichinella spiralis].	Q6QHS4_STRPU Proteoliaisin (Fragment) OS=Strongylocentrotus purpuratus PE=2 SV=1
EFV48089.1	244	0	0	0	10	0.832	3.35705	0	0	0	11.713	Up	0.000671658	0.00102239	--	--	--	--	11.713	Up	0.00107684	0.00175313	conserved hypothetical protein [Trichinella spiralis].	PLBL3_CAEEL Putative phospholipase B-like 3 OS=Caenorhabditis elegans GN=Y54F10AM.8 PE=1 SV=1
EFV48090.1	631	0	0	0	6	0.4041	0.778877	387	0.4976	51.1425	9.60525	Up	0.0123134	0.0168763	-15.6417	Down	1.56952e-124	8.62886e-124	-6.03698	Down	8.18756e-108	5.09367e-107	conserved hypothetical protein [Trichinella spiralis].	--
EFV48091.1	638	0	0	0	0	0	0	0	0	0	--	--	--	--	--	--	--	--	--	--	--	--	conserved hypothetical protein [Trichinella spiralis].	--
EFV48092.1	244	0	0	0	0	0	0	0	0	0	--	--	--	--	--	--	--	--	--	--	--	--	conserved hypothetical protein [Trichinella spiralis].	--
EFV48093.1	303	0	0	0	0	0	0	0	0	0	--	--	--	--	--	--	--	--	--	--	--	--	conserved hypothetical protein [Trichinella spiralis].	--
EFV48094.1	882	0	0	0	2	0.1678	0.185741	25	0.6066	2.36359	7.53715	Up	0.22574	0.261913	-11.2062	Down	9.6538e-09	1.89266e-08	-3.66961	Down	2.44162e-06	4.8385e-06	conserved hypothetical protein [Trichinella spiralis].	--
EFV48095.1	36	0	0	0	0	0	0	0	0	0	--	--	--	--	--	--	--	--	--	--	--	--	hypothetical protein Tsp_14106 [Trichinella spiralis].	--
[truncated: 14,466 more rows]

## Sheet: Table S6
Table S6:List of genes categorized in Gene Ontology with enriched Methylation Regions
[truncated: 605 more rows]
